# Supplementary material for: A new species of Illacme Cook & Loomis, 1928 from Sequoia National Park, California, with a world catalog of the Siphonorhinidae (Diplopoda, Siphonophorida)
Source: Zookeys. 2016 Oct 20;(626):1–43. doi: 10.3897/zookeys.626.9681 (PMC5096369; doi:10.3897/zookeys.626.9681)
Supplement: XML Treatment for Illacme [file zookeys.626.9681-treatment1.xml]

<!DOCTYPE tp:taxon-treatment
  PUBLIC "-//TaxonX//DTD Taxonomic Treatment Publishing DTD v0 20100105//EN" "tax-treatment-NSO.dtd">
<tp:taxon-treatment xmlns:tp="http://www.plazi.org/taxpub"><tp:treatment-meta><kwd-group><label>Taxon classification</label><kwd><named-content content-type="kingdom">Animalia</named-content></kwd><kwd><named-content content-type="order">Siphonophorida</named-content></kwd><kwd><named-content content-type="family">Siphonorhinidae</named-content></kwd></kwd-group><mixed-citation publication-type="journal"><person-group><name><surname>Marek</surname><given-names>Paul E.</given-names></name><name><surname>Krejca</surname><given-names>Jean K.</given-names></name><name><surname>Shear</surname><given-names>William A.</given-names></name></person-group><article-title>A new species of <italic><tp:taxon-name><tp:taxon-name-part taxon-name-part-type="genus">Illacme</tp:taxon-name-part></tp:taxon-name></italic> Cook &amp; Loomis, 1928 from Sequoia National Park, California, with a world catalog of the <tp:taxon-name><tp:taxon-name-part taxon-name-part-type="family">Siphonorhinidae</tp:taxon-name-part></tp:taxon-name> (<tp:taxon-name><tp:taxon-name-part taxon-name-part-type="class">Diplopoda</tp:taxon-name-part></tp:taxon-name>, <tp:taxon-name><tp:taxon-name-part taxon-name-part-type="order">Siphonophorida</tp:taxon-name-part></tp:taxon-name>)</article-title><source>Zookeys</source><day>20</day><month>10</month><year>2016</year><volume>2016</volume><issue>626</issue><fpage>1</fpage><lpage>43</lpage><pub-id pub-id-type="doi">10.3897/zookeys.626.9681</pub-id></mixed-citation></tp:treatment-meta><tp:nomenclature><label>Genus</label><tp:taxon-name>
              <tp:taxon-name-part taxon-name-part-type="genus">Illacme</tp:taxon-name-part>
            </tp:taxon-name><tp:taxon-authority>Cook &amp; Loomis, 1928</tp:taxon-authority></tp:nomenclature><tp:treatment-sec sec-type="Family placement" id="SECID0EW3AG"><title>Family placement.</title><p>The genus <italic><tp:taxon-name><tp:taxon-name-part taxon-name-part-type="genus">Illacme</tp:taxon-name-part></tp:taxon-name></italic> is placed in the family <tp:taxon-name><tp:taxon-name-part taxon-name-part-type="family">Siphonorhinidae</tp:taxon-name-part></tp:taxon-name> based on the following characters: Head pear-shaped (♂) or triangular (♀), not elongate or beak-shaped, as in the <tp:taxon-name><tp:taxon-name-part taxon-name-part-type="family">Siphonophoridae</tp:taxon-name-part></tp:taxon-name> (Fig. <xref ref-type="fig" rid="F2">2A–F</xref>). Antennae elbowed between antennomeres 3, 4 (Figs <xref ref-type="fig" rid="F2">2B</xref>; <xref ref-type="fig" rid="F3">3A, B</xref>). Antennomeres 5, 6 with apical dorsal cluster of 7 or 8 basiconic sensilla (Bs<sub>2</sub>) in slight depression, not in defined circular pits, as in the <tp:taxon-name><tp:taxon-name-part taxon-name-part-type="family">Siphonophoridae</tp:taxon-name-part></tp:taxon-name> (Figs <xref ref-type="fig" rid="F2">2B, D</xref>; <xref ref-type="fig" rid="F3">3A, B</xref>). Antennomere 1 set deep in cranium, not entirely visible dorsally as in <tp:taxon-name><tp:taxon-name-part taxon-name-part-type="family">Siphonophoridae</tp:taxon-name-part></tp:taxon-name> (Figs <xref ref-type="fig" rid="F2">2A, B</xref>; <xref ref-type="fig" rid="F2">2E</xref>; <xref ref-type="fig" rid="F3">3C, D</xref>). Antennomere 2 longer than wide, conical, not doughnut-shaped and wider than long as typical in <tp:taxon-name><tp:taxon-name-part taxon-name-part-type="family">Siphonophoridae</tp:taxon-name-part></tp:taxon-name>. Anterior margin of collum straight, not emarginate medially as in <tp:taxon-name><tp:taxon-name-part taxon-name-part-type="family">Siphonophoridae</tp:taxon-name-part></tp:taxon-name>. Sterna with prominent midline triangular projections, oriented ventrally (Figs <xref ref-type="fig" rid="F3">3E, F</xref>; <xref ref-type="fig" rid="F4">4A, B</xref>). Posterior gonopods with distal podomere divided into 2–4 branches with one branch spike-like (Figs <xref ref-type="fig" rid="F4">4C, D, E, F</xref>; <xref ref-type="fig" rid="F5">5A–D</xref>). See also diagnoses of <italic><tp:taxon-name><tp:taxon-name-part taxon-name-part-type="genus">Illacme</tp:taxon-name-part></tp:taxon-name></italic> in <xref ref-type="bibr" rid="B64">Shelley (1996b</xref>, pg. 23), <xref ref-type="bibr" rid="B48">Marek et al. (2012</xref>, pg. 85), and <xref ref-type="bibr" rid="B23">Enghoff et al. (2015</xref>, pg. 386), and of <tp:taxon-name><tp:taxon-name-part taxon-name-part-type="family">Siphonorhinidae</tp:taxon-name-part></tp:taxon-name> in <xref ref-type="bibr" rid="B68">Shelley and Hoffman (2004</xref>, pg. 218), <xref ref-type="bibr" rid="B81">Wesener (2014</xref>, pg. 417), and <xref ref-type="bibr" rid="B23">Enghoff et al. (2015</xref>, pg. 386).</p><p>Diagnosis. Adults of <italic><tp:taxon-name><tp:taxon-name-part taxon-name-part-type="genus">Illacme</tp:taxon-name-part></tp:taxon-name></italic> are distinct from other siphonorhinid genera (and commonly encountered millipedes co-occurring with <italic><tp:taxon-name><tp:taxon-name-part taxon-name-part-type="genus">Illacme</tp:taxon-name-part> <tp:taxon-name-part taxon-name-part-type="species">tobini</tp:taxon-name-part></tp:taxon-name></italic> sp. n. and <italic><tp:taxon-name><tp:taxon-name-part taxon-name-part-type="genus">Illacme</tp:taxon-name-part> <tp:taxon-name-part taxon-name-part-type="species">plenipes</tp:taxon-name-part></tp:taxon-name></italic>) based on the combination of the following characters: Body light cream-colored, thread-like, extremely narrow and long (max. width: ♂ 0.55, ♀ 0.64; max. length: ♂ 28.16, ♀ 40.40). Adult individuals with 84–192 segments, and with 318–750 legs. Body covered with many long delicate setae, imparting a velvety appearance (Figs <xref ref-type="fig" rid="F5">5E, F</xref>; <xref ref-type="fig" rid="F6">6A, B</xref>). Antennae elbowed between antennomeres 3, 4 (Figs <xref ref-type="fig" rid="F2">2B</xref>; <xref ref-type="fig" rid="F3">3A, B</xref>). Antennomeres 5, 6 enlarged, appearing much larger relative to other articles (Figs <xref ref-type="fig" rid="F2">2B, D</xref>, <xref ref-type="fig" rid="F3">3A, B</xref>). Head pear-shaped in males or triangular or chevron-shaped in females, eyeless (Fig. <xref ref-type="fig" rid="F2">2C–F</xref>). Genae slightly convex (♂) or straight (♀), not concave (imparting a teardrop-shaped head) as in <italic><tp:taxon-name><tp:taxon-name-part taxon-name-part-type="genus">Nematozonium</tp:taxon-name-part> <tp:taxon-name-part taxon-name-part-type="species">filum</tp:taxon-name-part></tp:taxon-name></italic>, <italic><tp:taxon-name><tp:taxon-name-part taxon-name-part-type="genus">Siphonorhinus</tp:taxon-name-part></tp:taxon-name></italic> sp. (<xref ref-type="bibr" rid="B81">Wesener 2014</xref>), and the family <tp:taxon-name><tp:taxon-name-part taxon-name-part-type="family">Siphonophoridae</tp:taxon-name-part></tp:taxon-name> (Shelley 1996, <xref ref-type="bibr" rid="B68">Shelley and Hoffman 2004</xref>). Mouthparts (gnathochilarium, mandibles) and labrum tightly appressed, tapered anteriorly to rounded apex—not beak-shaped, as in the <tp:taxon-name><tp:taxon-name-part taxon-name-part-type="family">Siphonophoridae</tp:taxon-name-part></tp:taxon-name> (Figs <xref ref-type="fig" rid="F2">2A–F</xref>; <xref ref-type="fig" rid="F3">3C, D</xref>). Labrum with a deep medial slit, margins lined with teeth (Figs <xref ref-type="fig" rid="F6">6C–F</xref>; <xref ref-type="fig" rid="F7">7A–F</xref>). Denticulate shelf-like carina, projecting dorsally from labrum-epistome margin (Figs <xref ref-type="fig" rid="F6">6E, F</xref>; <xref ref-type="fig" rid="F7">7D</xref>; <xref ref-type="fig" rid="F8">8A, B</xref>). 9th and 10th leg pairs modified into gonopods, each comprising 7 podomeres (Figs <xref ref-type="fig" rid="F4">4C, D</xref>; <xref ref-type="fig" rid="F8">8C–F</xref>; <xref ref-type="fig" rid="F9">9A–F</xref>). Anterior gonopod thick, bulkier than posterior <!--PageBreak--><!--PageBreak--><!--PageBreak--><!--PageBreak--><!--PageBreak--><!--PageBreak--><!--PageBreak--><!--PageBreak--><!--PageBreak-->gonopod (Figs <xref ref-type="fig" rid="F4">4C, D</xref>; <xref ref-type="fig" rid="F8">8C–F</xref>). Anterior gonopodal apex (podomere 7, A7—Fig. <xref ref-type="fig" rid="F4">4C, D</xref>) spade-shaped; at rest, cupped sheath-like around posterior gonopodal stylets (podomere 7, P7—Figs <xref ref-type="fig" rid="F4">4E, F</xref>; <xref ref-type="fig" rid="F9">9A–F</xref>). Posterior gonopodal podomere 7 deeply divided, comprising a bundle of 3 (<italic><tp:taxon-name><tp:taxon-name-part taxon-name-part-type="genus">Illacme</tp:taxon-name-part> <tp:taxon-name-part taxon-name-part-type="species">plenipes</tp:taxon-name-part></tp:taxon-name></italic>) or 4 (<italic><tp:taxon-name><tp:taxon-name-part taxon-name-part-type="genus">Illacme</tp:taxon-name-part> <tp:taxon-name-part taxon-name-part-type="species">tobini</tp:taxon-name-part></tp:taxon-name></italic> sp. n.) stylus-shaped articles; one article spike-shaped (Fig. <xref ref-type="fig" rid="F4">4E, F</xref>); other siphonorhinid taxa with 2 stylus-shaped articles and a small spine (<italic><tp:taxon-name><tp:taxon-name-part taxon-name-part-type="genus">Nematozonium</tp:taxon-name-part> <tp:taxon-name-part taxon-name-part-type="species">filum</tp:taxon-name-part></tp:taxon-name></italic>) or 2 articles without spine (<italic><tp:taxon-name><tp:taxon-name-part taxon-name-part-type="genus">Siphonorhinus</tp:taxon-name-part></tp:taxon-name></italic> species and <italic><tp:taxon-name><tp:taxon-name-part taxon-name-part-type="genus">Kleruchus</tp:taxon-name-part> <tp:taxon-name-part taxon-name-part-type="species">olivaceus</tp:taxon-name-part></tp:taxon-name></italic> Attems, 1938). 2, 3 dorsal-most, longest articles laminate distally and recurved laterally, with denticulate posterior margins appearing saw-like (Fig. <xref ref-type="fig" rid="F5">5A–D</xref>). Ventral-most, shortest article acuminate distally, spike-like.</p></tp:treatment-sec><tp:treatment-sec><!--Section generated to contain objects referenced in tp:taxon-treatment.--><fig id="F2" position="float" orientation="portrait"><label>Figure 2.</label><caption><p>
          <bold>A</bold> Dorsal view of head, antennae and rings 1–5 of <italic><tp:taxon-name><tp:taxon-name-part taxon-name-part-type="genus">Illacme</tp:taxon-name-part> <tp:taxon-name-part taxon-name-part-type="species">tobini</tp:taxon-name-part></tp:taxon-name></italic> sp. n. (scale bar 300 µm) <bold>B</bold> the same of <italic><tp:taxon-name><tp:taxon-name-part taxon-name-part-type="genus">Illacme</tp:taxon-name-part> <tp:taxon-name-part taxon-name-part-type="species">plenipes</tp:taxon-name-part></tp:taxon-name></italic> (scale bar 300 µm) <bold>C</bold> Lateral (right) view of head and rings 1–5 of <italic><tp:taxon-name><tp:taxon-name-part taxon-name-part-type="genus">Illacme</tp:taxon-name-part> <tp:taxon-name-part taxon-name-part-type="species">tobini</tp:taxon-name-part></tp:taxon-name></italic> sp. n. (scale bar 300 µm) <bold>D</bold> the same of <italic><tp:taxon-name><tp:taxon-name-part taxon-name-part-type="genus">Illacme</tp:taxon-name-part> <tp:taxon-name-part taxon-name-part-type="species">plenipes</tp:taxon-name-part></tp:taxon-name></italic> (scale bar 300 µm). <italic><tp:taxon-name><tp:taxon-name-part taxon-name-part-type="genus">Illacme</tp:taxon-name-part> <tp:taxon-name-part taxon-name-part-type="species">tobini</tp:taxon-name-part></tp:taxon-name></italic> sp. n.: <bold>E</bold> anterolateral (right) view of head and first leg pair (scale bar 100 µm) <bold>F</bold> lateral (left) view of head and first leg pair, antennae broken off at base (scale bar 100 µm). (Catalog #s: <italic><tp:taxon-name><tp:taxon-name-part taxon-name-part-type="genus">Illacme</tp:taxon-name-part> <tp:taxon-name-part taxon-name-part-type="species">tobini</tp:taxon-name-part></tp:taxon-name></italic> sp. n. MPE00735, <italic><tp:taxon-name><tp:taxon-name-part taxon-name-part-type="genus">Illacme</tp:taxon-name-part> <tp:taxon-name-part taxon-name-part-type="species">plenipes</tp:taxon-name-part></tp:taxon-name></italic> SPC000932.)</p></caption><graphic xmlns:xlink="http://www.w3.org/1999/xlink" xlink:href="zookeys-626-001-g002.jpg" position="float" orientation="portrait" xlink:type="simple" id="oo_107364.jpg"/></fig><fig id="F3" position="float" orientation="portrait"><label>Figure 3.</label><caption><p>
          <bold>A</bold> Lateral (right) view of antenna of <italic><tp:taxon-name><tp:taxon-name-part taxon-name-part-type="genus">Illacme</tp:taxon-name-part> <tp:taxon-name-part taxon-name-part-type="species">tobini</tp:taxon-name-part></tp:taxon-name></italic> sp. n. (scale bar 100 µm) <bold>B</bold> the same of <italic><tp:taxon-name><tp:taxon-name-part taxon-name-part-type="genus">Illacme</tp:taxon-name-part> <tp:taxon-name-part taxon-name-part-type="species">plenipes</tp:taxon-name-part></tp:taxon-name></italic> (scale bar 100 µm). <italic><tp:taxon-name><tp:taxon-name-part taxon-name-part-type="genus">Illacme</tp:taxon-name-part> <tp:taxon-name-part taxon-name-part-type="species">tobini</tp:taxon-name-part></tp:taxon-name></italic> sp. n.: <bold>C</bold> ventral view of head and rings 1–5 (scale bar 300 µm) <bold>D</bold> the same of head and rings 1–3, magnified view (leg pairs 2–6 broken off at prefemur-femur joint) (scale bar 200 µm) <bold>E</bold> Ventral view of rings 6 and 7 with sternites, pleurites and leg bases of <italic><tp:taxon-name><tp:taxon-name-part taxon-name-part-type="genus">Illacme</tp:taxon-name-part> <tp:taxon-name-part taxon-name-part-type="species">tobini</tp:taxon-name-part></tp:taxon-name></italic> sp. n. (scale bar 100 µm) <bold>F</bold> the same of <italic><tp:taxon-name><tp:taxon-name-part taxon-name-part-type="genus">Illacme</tp:taxon-name-part> <tp:taxon-name-part taxon-name-part-type="species">plenipes</tp:taxon-name-part></tp:taxon-name></italic> (scale bar 100 µm). (Catalog #s: <italic><tp:taxon-name><tp:taxon-name-part taxon-name-part-type="genus">Illacme</tp:taxon-name-part> <tp:taxon-name-part taxon-name-part-type="species">tobini</tp:taxon-name-part></tp:taxon-name></italic> sp. n. MPE00735, <italic><tp:taxon-name><tp:taxon-name-part taxon-name-part-type="genus">Illacme</tp:taxon-name-part> <tp:taxon-name-part taxon-name-part-type="species">plenipes</tp:taxon-name-part></tp:taxon-name></italic> SPC000932.)</p></caption><graphic xmlns:xlink="http://www.w3.org/1999/xlink" xlink:href="zookeys-626-001-g003.jpg" position="float" orientation="portrait" xlink:type="simple" id="oo_107365.jpg"/></fig><fig id="F4" position="float" orientation="portrait"><label>Figure 4.</label><caption><p>
          <bold>A</bold> Anterior view of ring 6 sterna of <italic><tp:taxon-name><tp:taxon-name-part taxon-name-part-type="genus">Illacme</tp:taxon-name-part> <tp:taxon-name-part taxon-name-part-type="species">tobini</tp:taxon-name-part></tp:taxon-name></italic> n. sp (scale bar 50 µm) <bold>B</bold> anterolateral (left) view of the same of <italic><tp:taxon-name><tp:taxon-name-part taxon-name-part-type="genus">Illacme</tp:taxon-name-part> <tp:taxon-name-part taxon-name-part-type="species">plenipes</tp:taxon-name-part></tp:taxon-name></italic> (scale bar 50 µm) <bold>C</bold> Lateral (right) view of gonopods (leg pairs 9 and 10) of <italic><tp:taxon-name><tp:taxon-name-part taxon-name-part-type="genus">Illacme</tp:taxon-name-part> <tp:taxon-name-part taxon-name-part-type="species">tobini</tp:taxon-name-part></tp:taxon-name></italic> sp. n. (scale bar 100 µm) <bold>D</bold> the same of <italic><tp:taxon-name><tp:taxon-name-part taxon-name-part-type="genus">Illacme</tp:taxon-name-part> <tp:taxon-name-part taxon-name-part-type="species">plenipes</tp:taxon-name-part></tp:taxon-name></italic> (scale bar 100 µm) <bold>E</bold> Ventral view of gonopods of <italic><tp:taxon-name><tp:taxon-name-part taxon-name-part-type="genus">Illacme</tp:taxon-name-part> <tp:taxon-name-part taxon-name-part-type="species">tobini</tp:taxon-name-part></tp:taxon-name></italic> sp. n. (centered on right posterior gonopod, leg-pair 10) (scale bar 50 µm) <bold>F</bold> the same of <italic><tp:taxon-name><tp:taxon-name-part taxon-name-part-type="genus">Illacme</tp:taxon-name-part> <tp:taxon-name-part taxon-name-part-type="species">plenipes</tp:taxon-name-part></tp:taxon-name></italic> (scale bar 50 µm). (Catalog #s: <italic><tp:taxon-name><tp:taxon-name-part taxon-name-part-type="genus">Illacme</tp:taxon-name-part> <tp:taxon-name-part taxon-name-part-type="species">tobini</tp:taxon-name-part></tp:taxon-name></italic> sp. n. MPE00735, <italic><tp:taxon-name><tp:taxon-name-part taxon-name-part-type="genus">Illacme</tp:taxon-name-part> <tp:taxon-name-part taxon-name-part-type="species">plenipes</tp:taxon-name-part></tp:taxon-name></italic> SPC000932.)</p></caption><graphic xmlns:xlink="http://www.w3.org/1999/xlink" xlink:href="zookeys-626-001-g004.jpg" position="float" orientation="portrait" xlink:type="simple" id="oo_107366.jpg"/></fig><fig id="F5" position="float" orientation="portrait"><label>Figure 5.</label><caption><p>
          <bold>A</bold> Lateral (right) view of gonopods of <italic><tp:taxon-name><tp:taxon-name-part taxon-name-part-type="genus">Illacme</tp:taxon-name-part> <tp:taxon-name-part taxon-name-part-type="species">tobini</tp:taxon-name-part></tp:taxon-name></italic> sp. n. (centered on right posterior gonopod) (scale bar 50 µm) <bold>B</bold> the same of <italic><tp:taxon-name><tp:taxon-name-part taxon-name-part-type="genus">Illacme</tp:taxon-name-part> <tp:taxon-name-part taxon-name-part-type="species">plenipes</tp:taxon-name-part></tp:taxon-name></italic> (scale bar 50 µm) <bold>C</bold> Lateral (right) view of right posterior gonopod apex of <italic><tp:taxon-name><tp:taxon-name-part taxon-name-part-type="genus">Illacme</tp:taxon-name-part> <tp:taxon-name-part taxon-name-part-type="species">tobini</tp:taxon-name-part></tp:taxon-name></italic> sp. n. (scale bar 25 µm) <bold>D</bold> the same of <italic><tp:taxon-name><tp:taxon-name-part taxon-name-part-type="genus">Illacme</tp:taxon-name-part> <tp:taxon-name-part taxon-name-part-type="species">plenipes</tp:taxon-name-part></tp:taxon-name></italic> (scale bar 25 µm) <bold>E</bold> Lateral (right) view of head, collum, and rings 2, 3 of <italic><tp:taxon-name><tp:taxon-name-part taxon-name-part-type="genus">Illacme</tp:taxon-name-part> <tp:taxon-name-part taxon-name-part-type="species">tobini</tp:taxon-name-part></tp:taxon-name></italic> sp. n. (scale bar 200 µm) <bold>F</bold> the same of <italic><tp:taxon-name><tp:taxon-name-part taxon-name-part-type="genus">Illacme</tp:taxon-name-part> <tp:taxon-name-part taxon-name-part-type="species">plenipes</tp:taxon-name-part></tp:taxon-name></italic> (scale bar 200 µm). (Catalog #s: <italic><tp:taxon-name><tp:taxon-name-part taxon-name-part-type="genus">Illacme</tp:taxon-name-part> <tp:taxon-name-part taxon-name-part-type="species">tobini</tp:taxon-name-part></tp:taxon-name></italic> sp. n. MPE00735, <italic><tp:taxon-name><tp:taxon-name-part taxon-name-part-type="genus">Illacme</tp:taxon-name-part> <tp:taxon-name-part taxon-name-part-type="species">plenipes</tp:taxon-name-part></tp:taxon-name></italic> SPC000932.)</p></caption><graphic xmlns:xlink="http://www.w3.org/1999/xlink" xlink:href="zookeys-626-001-g005.jpg" position="float" orientation="portrait" xlink:type="simple" id="oo_107367.jpg"/></fig><fig id="F6" position="float" orientation="portrait"><label>Figure 6.</label><caption><p>
          <bold>A</bold> Dorsolateral (left) view of tenth prozonite and metatergite of <italic><tp:taxon-name><tp:taxon-name-part taxon-name-part-type="genus">Illacme</tp:taxon-name-part> <tp:taxon-name-part taxon-name-part-type="species">tobini</tp:taxon-name-part></tp:taxon-name></italic> sp. n. (scale bar 100 µm) <bold>B</bold> the same of <italic><tp:taxon-name><tp:taxon-name-part taxon-name-part-type="genus">Illacme</tp:taxon-name-part> <tp:taxon-name-part taxon-name-part-type="species">plenipes</tp:taxon-name-part></tp:taxon-name></italic> (scale bar 100 µm) <bold>C</bold> Dorsal view of anterior region of head and labrum of <italic><tp:taxon-name><tp:taxon-name-part taxon-name-part-type="genus">Illacme</tp:taxon-name-part> <tp:taxon-name-part taxon-name-part-type="species">tobini</tp:taxon-name-part></tp:taxon-name></italic> sp. n. (scale bar 10 µm) <bold>D</bold> the same of <italic><tp:taxon-name><tp:taxon-name-part taxon-name-part-type="genus">Illacme</tp:taxon-name-part> <tp:taxon-name-part taxon-name-part-type="species">plenipes</tp:taxon-name-part></tp:taxon-name></italic> (the gnathochilarial apices can be seen projecting beneath the medially split labrum) (scale bar 10 µm). <italic><tp:taxon-name><tp:taxon-name-part taxon-name-part-type="genus">Illacme</tp:taxon-name-part> <tp:taxon-name-part taxon-name-part-type="species">tobini</tp:taxon-name-part></tp:taxon-name></italic> sp. n.: <bold>E</bold> anterolateral (left) view of head and first leg pair (scale bar 50 µm) <bold>F</bold> anterior view of head with gnathochilarium open showing flabellate mandibles (scale bar 50 µm). (Catalog #s: <italic><tp:taxon-name><tp:taxon-name-part taxon-name-part-type="genus">Illacme</tp:taxon-name-part> <tp:taxon-name-part taxon-name-part-type="species">tobini</tp:taxon-name-part></tp:taxon-name></italic> sp. n. MPE00735, <italic><tp:taxon-name><tp:taxon-name-part taxon-name-part-type="genus">Illacme</tp:taxon-name-part> <tp:taxon-name-part taxon-name-part-type="species">plenipes</tp:taxon-name-part></tp:taxon-name></italic> SPC000932.)</p></caption><graphic xmlns:xlink="http://www.w3.org/1999/xlink" xlink:href="zookeys-626-001-g006.jpg" position="float" orientation="portrait" xlink:type="simple" id="oo_107368.jpg"/></fig><fig id="F7" position="float" orientation="portrait"><label>Figure 7.</label><caption><p>
          <italic><tp:taxon-name><tp:taxon-name-part taxon-name-part-type="genus">Illacme</tp:taxon-name-part> <tp:taxon-name-part taxon-name-part-type="species">tobini</tp:taxon-name-part></tp:taxon-name></italic> sp. n.: <bold>A</bold> anterior view of head with gnathochilarium open showing flabellate mandibles (scale bar 30 µm) <bold>B</bold> anterolateral (right) view of head with gnathochilarium open showing mandibles and pectinate lamella with numerous rows of jagged ventrally projecting serrulae (scale bar 20 µm) <bold>C</bold> dorsal view of V-shaped endochilarial frontal body with fringed lobes (spatulae) protruding through gnathochilarial stipes (scale bar 20 µm) <bold>D</bold> anterolateral (right) view of open mouth and keel-shaped pectinate lamella of the mandible nested in V-shaped groove of the endochilarium (scale bar 30 µm) <bold>E</bold> dorsal view of labrum with deep medial incision (scale bar 10 µm) <bold>F</bold> anterior view of labrum with heavily porous surface (scale bar 10 µm). (Catalog #: <italic><tp:taxon-name><tp:taxon-name-part taxon-name-part-type="genus">Illacme</tp:taxon-name-part> <tp:taxon-name-part taxon-name-part-type="species">tobini</tp:taxon-name-part></tp:taxon-name></italic> sp. n. MPE00735.)</p></caption><graphic xmlns:xlink="http://www.w3.org/1999/xlink" xlink:href="zookeys-626-001-g007.jpg" position="float" orientation="portrait" xlink:type="simple" id="oo_107369.jpg"/></fig><fig id="F8" position="float" orientation="portrait"><label>Figure 8.</label><caption><p>
          <bold>A</bold> Dorsal view of anterior region of head and labrum of <italic><tp:taxon-name><tp:taxon-name-part taxon-name-part-type="genus">Illacme</tp:taxon-name-part> <tp:taxon-name-part taxon-name-part-type="species">tobini</tp:taxon-name-part></tp:taxon-name></italic> sp. n. (scale bar 20 µm) <bold>B</bold> the same of <italic><tp:taxon-name><tp:taxon-name-part taxon-name-part-type="genus">Illacme</tp:taxon-name-part> <tp:taxon-name-part taxon-name-part-type="species">plenipes</tp:taxon-name-part></tp:taxon-name></italic> (scale bar 20 µm) <bold>C</bold> Ventrolateral (right) view of gonopods of <italic><tp:taxon-name><tp:taxon-name-part taxon-name-part-type="genus">Illacme</tp:taxon-name-part> <tp:taxon-name-part taxon-name-part-type="species">tobini</tp:taxon-name-part></tp:taxon-name></italic> sp. n. (scale bar 200 µm) <bold>D</bold> the same of <italic><tp:taxon-name><tp:taxon-name-part taxon-name-part-type="genus">Illacme</tp:taxon-name-part> <tp:taxon-name-part taxon-name-part-type="species">plenipes</tp:taxon-name-part></tp:taxon-name></italic> (scale bar 200 µm) <bold>E</bold> Anteroventral view of gonopods of <italic><tp:taxon-name><tp:taxon-name-part taxon-name-part-type="genus">Illacme</tp:taxon-name-part> <tp:taxon-name-part taxon-name-part-type="species">tobini</tp:taxon-name-part></tp:taxon-name></italic> sp. n. (scale bar 50 µm) <bold>F</bold> the same of <italic><tp:taxon-name><tp:taxon-name-part taxon-name-part-type="genus">Illacme</tp:taxon-name-part> <tp:taxon-name-part taxon-name-part-type="species">plenipes</tp:taxon-name-part></tp:taxon-name></italic> (scale bar 50 µm). (Catalog #s: <italic><tp:taxon-name><tp:taxon-name-part taxon-name-part-type="genus">Illacme</tp:taxon-name-part> <tp:taxon-name-part taxon-name-part-type="species">tobini</tp:taxon-name-part></tp:taxon-name></italic> sp. n. MPE00735, <italic><tp:taxon-name><tp:taxon-name-part taxon-name-part-type="genus">Illacme</tp:taxon-name-part> <tp:taxon-name-part taxon-name-part-type="species">plenipes</tp:taxon-name-part></tp:taxon-name></italic> SPC000932.)</p></caption><graphic xmlns:xlink="http://www.w3.org/1999/xlink" xlink:href="zookeys-626-001-g008.jpg" position="float" orientation="portrait" xlink:type="simple" id="oo_107370.jpg"/></fig><fig id="F9" position="float" orientation="portrait"><label>Figure 9.</label><caption><p>
          <bold>A</bold> Ventral view of gonopods of <italic><tp:taxon-name><tp:taxon-name-part taxon-name-part-type="genus">Illacme</tp:taxon-name-part> <tp:taxon-name-part taxon-name-part-type="species">tobini</tp:taxon-name-part></tp:taxon-name></italic> sp. n. (scale bar 50 µm) <bold>B</bold> the same of <italic><tp:taxon-name><tp:taxon-name-part taxon-name-part-type="genus">Illacme</tp:taxon-name-part> <tp:taxon-name-part taxon-name-part-type="species">plenipes</tp:taxon-name-part></tp:taxon-name></italic> (scale bar 50 µm) <bold>C</bold> Lateral (right) view of right anterior gonopod (leg-pair 9) of <italic><tp:taxon-name><tp:taxon-name-part taxon-name-part-type="genus">Illacme</tp:taxon-name-part> <tp:taxon-name-part taxon-name-part-type="species">tobini</tp:taxon-name-part></tp:taxon-name></italic> sp. n. (scale bar 50 µm) <bold>D</bold> the same of <italic><tp:taxon-name><tp:taxon-name-part taxon-name-part-type="genus">Illacme</tp:taxon-name-part> <tp:taxon-name-part taxon-name-part-type="species">plenipes</tp:taxon-name-part></tp:taxon-name></italic> (scale bar 50 µm) <bold>C</bold> Ventral view of gonopods of <italic><tp:taxon-name><tp:taxon-name-part taxon-name-part-type="genus">Illacme</tp:taxon-name-part> <tp:taxon-name-part taxon-name-part-type="species">tobini</tp:taxon-name-part></tp:taxon-name></italic> sp. n. (centered on right anterior gonopod) (scale bar 50 µm) <bold>D</bold> the same of <italic><tp:taxon-name><tp:taxon-name-part taxon-name-part-type="genus">Illacme</tp:taxon-name-part> <tp:taxon-name-part taxon-name-part-type="species">plenipes</tp:taxon-name-part></tp:taxon-name></italic> (scale bar 50 µm). (Catalog #s: <italic><tp:taxon-name><tp:taxon-name-part taxon-name-part-type="genus">Illacme</tp:taxon-name-part> <tp:taxon-name-part taxon-name-part-type="species">tobini</tp:taxon-name-part></tp:taxon-name></italic> sp. n. MPE00735, <italic><tp:taxon-name><tp:taxon-name-part taxon-name-part-type="genus">Illacme</tp:taxon-name-part> <tp:taxon-name-part taxon-name-part-type="species">plenipes</tp:taxon-name-part></tp:taxon-name></italic> SPC000932.)</p></caption><graphic xmlns:xlink="http://www.w3.org/1999/xlink" xlink:href="zookeys-626-001-g009.jpg" position="float" orientation="portrait" xlink:type="simple" id="oo_107371.jpg"/></fig></tp:treatment-sec><ref-list><ref id="B64"><mixed-citation xmlns:xlink="http://www.w3.org/1999/xlink" xlink:type="simple">
          <person-group><name name-style="western"><surname>Shelley</surname><given-names>RM</given-names></name></person-group> (<year>1996b</year>) <article-title>The milliped order <tp:taxon-name><tp:taxon-name-part taxon-name-part-type="order">Siphonophorida</tp:taxon-name-part></tp:taxon-name> in the United States and northern Mexico.</article-title> <source>Myriapodologica</source> <volume>4</volume>: <fpage>21</fpage>–<lpage>33</lpage>. <ext-link xlink:type="simple" ext-link-type="uri" xlink:href="http://www.vmnh.net/content/uploads/PDF/Research_and_Collections/Myriapodologica/Myriapodologica_v4_n4.pdf">http://www.vmnh.net/content/uploads/PDF/Research_and_Collections/Myriapodologica/Myriapodologica_v4_n4.pdf</ext-link></mixed-citation></ref><ref id="B48"><mixed-citation xmlns:xlink="http://www.w3.org/1999/xlink" xlink:type="simple">
          <person-group><name name-style="western"><surname>Marek</surname><given-names>P</given-names></name><name name-style="western"><surname>Shear</surname><given-names>W</given-names></name><name name-style="western"><surname>Bond</surname><given-names>J</given-names></name></person-group> (<year>2012</year>) <article-title>A redescription of the leggiest animal, the millipede <italic><tp:taxon-name><tp:taxon-name-part taxon-name-part-type="genus">Illacme</tp:taxon-name-part> <tp:taxon-name-part taxon-name-part-type="species">plenipes</tp:taxon-name-part></tp:taxon-name></italic>, with notes on its natural history and biogeography (<tp:taxon-name><tp:taxon-name-part taxon-name-part-type="class">Diplopoda</tp:taxon-name-part></tp:taxon-name>, <tp:taxon-name><tp:taxon-name-part taxon-name-part-type="order">Siphonophorida</tp:taxon-name-part></tp:taxon-name>, <tp:taxon-name><tp:taxon-name-part taxon-name-part-type="family">Siphonorhinidae</tp:taxon-name-part></tp:taxon-name>).</article-title> <source>ZooKeys</source> <volume>241</volume>: <fpage>77</fpage>–<lpage>112</lpage>. doi: <ext-link xlink:type="simple" ext-link-type="doi" xlink:href="10.3897/zookeys.241.3831">10.3897/zookeys.241.3831</ext-link></mixed-citation></ref><ref id="B23"><mixed-citation xmlns:xlink="http://www.w3.org/1999/xlink" xlink:type="simple">
          <person-group><name name-style="western"><surname>Enghoff</surname><given-names>H</given-names></name><name name-style="western"><surname>Golovatch</surname><given-names>S</given-names></name><name name-style="western"><surname>Short</surname><given-names>M</given-names></name><name name-style="western"><surname>Stoev</surname><given-names>P</given-names></name><name name-style="western"><surname>Wesener</surname><given-names>T</given-names></name></person-group> (<year>2015</year>) <article-title><tp:taxon-name><tp:taxon-name-part taxon-name-part-type="class">Diplopoda</tp:taxon-name-part></tp:taxon-name>—Taxonomic Overview.</article-title> In: <person-group><name name-style="western"><surname>Minelli</surname><given-names>A</given-names></name></person-group> (<role>Ed.</role>) <issue-title>Treatise on Zoology - Anatomy, Taxonomy, Biology.</issue-title> <source>The <tp:taxon-name><tp:taxon-name-part taxon-name-part-type="subphylum">Myriapoda</tp:taxon-name-part></tp:taxon-name>, 2. Brill, Leiden</source>, <fpage>363</fpage>–<lpage>453</lpage>.</mixed-citation></ref><ref id="B68"><mixed-citation xmlns:xlink="http://www.w3.org/1999/xlink" xlink:type="simple">
          <person-group><name name-style="western"><surname>Shelley</surname><given-names>RM</given-names></name><name name-style="western"><surname>Hoffman</surname><given-names>RL</given-names></name></person-group> (<year>2004</year>) <article-title>A contribution on the South African millipede genus, <italic><tp:taxon-name><tp:taxon-name-part taxon-name-part-type="genus">Nematozonium</tp:taxon-name-part></tp:taxon-name></italic> Verhoeff, 1939 (<tp:taxon-name><tp:taxon-name-part taxon-name-part-type="order">Siphonophorida</tp:taxon-name-part></tp:taxon-name>: <tp:taxon-name><tp:taxon-name-part taxon-name-part-type="family">Siphonorhinidae</tp:taxon-name-part></tp:taxon-name>).</article-title> <source>African Entomology</source> <volume>12</volume>: <fpage>217</fpage>–<lpage>222</lpage>.</mixed-citation></ref><ref id="B81"><mixed-citation xmlns:xlink="http://www.w3.org/1999/xlink" xlink:type="simple">
          <person-group><name name-style="western"><surname>Wesener</surname><given-names>T</given-names></name></person-group> (<year>2014</year>) <article-title>First records of the order <tp:taxon-name><tp:taxon-name-part taxon-name-part-type="order">Siphonophorida</tp:taxon-name-part></tp:taxon-name> from Madagascar and Mauritius (<tp:taxon-name><tp:taxon-name-part taxon-name-part-type="class">Diplopoda</tp:taxon-name-part></tp:taxon-name>).</article-title> <source>Revue suisse de Zoologie</source> <volume>121</volume>: <fpage>415</fpage>–<lpage>423</lpage>.</mixed-citation></ref></ref-list></tp:taxon-treatment>
