# Supplementary material for: A new species of Illacme Cook & Loomis, 1928 from Sequoia National Park, California, with a world catalog of the Siphonorhinidae (Diplopoda, Siphonophorida)
Source: Zookeys. 2016 Oct 20;(626):1–43. doi: 10.3897/zookeys.626.9681 (PMC5096369; doi:10.3897/zookeys.626.9681)
Supplement: XML Treatment for Illacme tobini [file zookeys.626.9681-treatment2.xml]

<!DOCTYPE tp:taxon-treatment
  PUBLIC "-//TaxonX//DTD Taxonomic Treatment Publishing DTD v0 20100105//EN" "tax-treatment-NSO.dtd">
<tp:taxon-treatment xmlns:tp="http://www.plazi.org/taxpub"><tp:treatment-meta><kwd-group><label>Taxon classification</label><kwd><named-content content-type="kingdom">Animalia</named-content></kwd><kwd><named-content content-type="order">Siphonophorida</named-content></kwd><kwd><named-content content-type="family">Siphonorhinidae</named-content></kwd></kwd-group><mixed-citation publication-type="journal"><person-group><name><surname>Marek</surname><given-names>Paul E.</given-names></name><name><surname>Krejca</surname><given-names>Jean K.</given-names></name><name><surname>Shear</surname><given-names>William A.</given-names></name></person-group><article-title>A new species of <italic><tp:taxon-name><tp:taxon-name-part taxon-name-part-type="genus">Illacme</tp:taxon-name-part></tp:taxon-name></italic> Cook &amp; Loomis, 1928 from Sequoia National Park, California, with a world catalog of the <tp:taxon-name><tp:taxon-name-part taxon-name-part-type="family">Siphonorhinidae</tp:taxon-name-part></tp:taxon-name> (<tp:taxon-name><tp:taxon-name-part taxon-name-part-type="class">Diplopoda</tp:taxon-name-part></tp:taxon-name>, <tp:taxon-name><tp:taxon-name-part taxon-name-part-type="order">Siphonophorida</tp:taxon-name-part></tp:taxon-name>)</article-title><source>Zookeys</source><day>20</day><month>10</month><year>2016</year><volume>2016</volume><issue>626</issue><fpage>1</fpage><lpage>43</lpage><pub-id pub-id-type="doi">10.3897/zookeys.626.9681</pub-id></mixed-citation></tp:treatment-meta><tp:nomenclature><tp:taxon-name>
              <tp:taxon-name-part taxon-name-part-type="genus">Illacme</tp:taxon-name-part>
              <tp:taxon-name-part taxon-name-part-type="species">tobini</tp:taxon-name-part>
              <object-id xmlns:xlink="http://www.w3.org/1999/xlink" content-type="zoobank" xlink:type="simple">http://zoobank.org/65D9B6C5-A148-4CC0-8509-D32364B7034F</object-id>
            </tp:taxon-name><tp:taxon-authority>Marek, Shear &amp; Krejca, 2016</tp:taxon-authority><tp:taxon-status xmlns:xlink="http://www.w3.org/1999/xlink" xlink:type="simple">sp. n.</tp:taxon-status></tp:nomenclature><tp:treatment-sec sec-type="material" id="SECID0ETIBG"><title>Material examined.</title><p>♂ holotype (Virginia Tech Insect Collection, <abbrev xmlns:xlink="http://www.w3.org/1999/xlink" content-type="institution" xlink:title="Virginia Tech Insect Collection" id="ABBRID0EZIBG" xlink:type="simple">VTEC</abbrev> catalog # MPE000735) from United States, California, Tulare County, Sequoia National Park, Lange Cave, a marble cave near intersection of Yucca and Cave Creeks, Elevation 1231 m, 9 October 2006, from within cave (Coll: J. Krejca). Exact coordinates withheld due to species rarity and habitat sensitivity.</p></tp:treatment-sec><tp:treatment-sec sec-type="diagnosis" id="SECID0E4IBG"><title>Diagnosis.</title><p>Adult males of <italic><tp:taxon-name><tp:taxon-name-part taxon-name-part-type="genus">Illacme</tp:taxon-name-part> <tp:taxon-name-part taxon-name-part-type="species">tobini</tp:taxon-name-part></tp:taxon-name></italic> sp. n. are distinct from <italic><tp:taxon-name><tp:taxon-name-part taxon-name-part-type="genus">Illacme</tp:taxon-name-part> <tp:taxon-name-part taxon-name-part-type="species">plenipes</tp:taxon-name-part></tp:taxon-name></italic>, its sole congener, based on the combination of: Metazonites wider than prozonites with slightly enlarged paranota (Fig. <xref ref-type="fig" rid="F10">10A</xref>), not subequal in width as in <italic><tp:taxon-name><tp:taxon-name-part taxon-name-part-type="genus">Illacme</tp:taxon-name-part> <tp:taxon-name-part taxon-name-part-type="species">plenipes</tp:taxon-name-part></tp:taxon-name></italic> (cf. Fig. <xref ref-type="fig" rid="F10">10B</xref>). Peritreme without the 2 large backwards projecting spines (Fig. <xref ref-type="fig" rid="F10">10C</xref>) as in <italic><tp:taxon-name><tp:taxon-name-part taxon-name-part-type="genus">Illacme</tp:taxon-name-part> <tp:taxon-name-part taxon-name-part-type="species">plenipes</tp:taxon-name-part></tp:taxon-name></italic> (cf. Fig. <xref ref-type="fig" rid="F10">10D</xref>), ozopore ringed with ca. 15 setae. Ozopores nearer to margin, oriented dorsolaterally (Fig. <xref ref-type="fig" rid="F10">10A</xref>), not dorsally as in <italic><tp:taxon-name><tp:taxon-name-part taxon-name-part-type="genus">Illacme</tp:taxon-name-part> <tp:taxon-name-part taxon-name-part-type="species">plenipes</tp:taxon-name-part></tp:taxon-name></italic> (cf. Fig. <xref ref-type="fig" rid="F10">10B</xref>). Metazonite posterior margin (limbus) lined with quadrate posteriorly projecting spines (Fig. <xref ref-type="fig" rid="F10">10E</xref>), not anchor-shaped as in <italic><tp:taxon-name><tp:taxon-name-part taxon-name-part-type="genus">Illacme</tp:taxon-name-part> <tp:taxon-name-part taxon-name-part-type="species">plenipes</tp:taxon-name-part></tp:taxon-name></italic> (cf. Fig. <xref ref-type="fig" rid="F10">10F</xref>). Posterior margin sinuate, with anteriorly curved paramedial margins (Fig. <xref ref-type="fig" rid="F10">10A</xref>), not straight as in <italic><tp:taxon-name><tp:taxon-name-part taxon-name-part-type="genus">Illacme</tp:taxon-name-part> <tp:taxon-name-part taxon-name-part-type="species">plenipes</tp:taxon-name-part></tp:taxon-name></italic> (cf. Fig. <xref ref-type="fig" rid="F10">10B</xref>). Telson densely covered with irregularly oriented and unevenly distributed stout spines on lateral surface only (Fig. <xref ref-type="fig" rid="F11">11A</xref>); telson not covered with stout spines on all surfaces and without posterior margin lined with posterodorsally oriented anchor-shaped spikes as in <italic><tp:taxon-name><tp:taxon-name-part taxon-name-part-type="genus">Illacme</tp:taxon-name-part> <tp:taxon-name-part taxon-name-part-type="species">plenipes</tp:taxon-name-part></tp:taxon-name></italic> (cf. Fig. <xref ref-type="fig" rid="F11">11B</xref>). Hypoproct with two setae (Fig. <xref ref-type="fig" rid="F11">11A</xref>), not as in <italic><tp:taxon-name><tp:taxon-name-part taxon-name-part-type="genus">Illacme</tp:taxon-name-part> <tp:taxon-name-part taxon-name-part-type="species">plenipes</tp:taxon-name-part></tp:taxon-name></italic> with &gt; 2 seta present and arranged in a setal row (cf. Fig. <xref ref-type="fig" rid="F11">11B</xref>). Anterior gonopodal apex (podomere 7) spinose (Fig. <xref ref-type="fig" rid="F9">9C, E</xref>), with two-fold more spines than <italic><tp:taxon-name><tp:taxon-name-part taxon-name-part-type="genus">Illacme</tp:taxon-name-part> <tp:taxon-name-part taxon-name-part-type="species">plenipes</tp:taxon-name-part></tp:taxon-name></italic> (cf. Fig. <xref ref-type="fig" rid="F9">9D, F</xref>). Anterior gonopodal podomere 3 with 2 long setae (Fig. <xref ref-type="fig" rid="F8">8E</xref>), not ringed with 6 setae, as in <italic><tp:taxon-name><tp:taxon-name-part taxon-name-part-type="genus">Illacme</tp:taxon-name-part> <tp:taxon-name-part taxon-name-part-type="species">plenipes</tp:taxon-name-part></tp:taxon-name></italic> (cf. Fig. <xref ref-type="fig" rid="F8">8F</xref>). Posterior gonopodal apex (podomere 7) comprising a bundle of 4 styliform articles, with one article spike-shaped (Figs <xref ref-type="fig" rid="F11">11C</xref>, <xref ref-type="fig" rid="F12">12B</xref>), not bundle of 3 styliform articles as in <italic><tp:taxon-name><tp:taxon-name-part taxon-name-part-type="genus">Illacme</tp:taxon-name-part> <tp:taxon-name-part taxon-name-part-type="species">plenipes</tp:taxon-name-part></tp:taxon-name></italic> (cf. Fig. <xref ref-type="fig" rid="F11">11D</xref>). The differential diagnosis of <italic><tp:taxon-name><tp:taxon-name-part taxon-name-part-type="genus">Illacme</tp:taxon-name-part> <tp:taxon-name-part taxon-name-part-type="species">tobini</tp:taxon-name-part></tp:taxon-name></italic> sp. n. vs <italic><tp:taxon-name><tp:taxon-name-part taxon-name-part-type="genus">Illacme</tp:taxon-name-part> <tp:taxon-name-part taxon-name-part-type="species">plenipes</tp:taxon-name-part></tp:taxon-name></italic> is summarized in Table <xref ref-type="table" rid="T1">1</xref>, and a comparison of measurements between <italic><tp:taxon-name><tp:taxon-name-part taxon-name-part-type="genus">Illacme</tp:taxon-name-part> <tp:taxon-name-part taxon-name-part-type="species">tobini</tp:taxon-name-part></tp:taxon-name></italic> sp. n. vs a male individual of <italic><tp:taxon-name><tp:taxon-name-part taxon-name-part-type="genus">Illacme</tp:taxon-name-part> <tp:taxon-name-part taxon-name-part-type="species">plenipes</tp:taxon-name-part></tp:taxon-name></italic> (<abbrev xmlns:xlink="http://www.w3.org/1999/xlink" content-type="institution" xlink:title="Virginia Tech Insect Collection" id="ABBRID0E2QBG" xlink:type="simple">VTEC</abbrev> catalog # SPC000932) with an equivalent number of rings shown in Table <xref ref-type="table" rid="T2">2</xref>.</p><table-wrap id="T1" position="float" orientation="portrait"><label>Table 1.</label><caption><p>Differential diagnosis of <italic><tp:taxon-name><tp:taxon-name-part taxon-name-part-type="genus">Illacme</tp:taxon-name-part> <tp:taxon-name-part taxon-name-part-type="species">tobini</tp:taxon-name-part></tp:taxon-name></italic> sp. n. versus <italic><tp:taxon-name><tp:taxon-name-part taxon-name-part-type="genus">Illacme</tp:taxon-name-part> <tp:taxon-name-part taxon-name-part-type="species">plenipes</tp:taxon-name-part></tp:taxon-name></italic>.</p></caption><table id="TID0EVVAI" rules="all"><tbody><tr><th rowspan="1" colspan="1">Character</th><th rowspan="1" colspan="1">
              <italic><tp:taxon-name><tp:taxon-name-part taxon-name-part-type="genus">Illacme</tp:taxon-name-part> <tp:taxon-name-part taxon-name-part-type="species">tobini</tp:taxon-name-part></tp:taxon-name></italic> sp. n.</th><th rowspan="1" colspan="1">
              <italic><tp:taxon-name><tp:taxon-name-part taxon-name-part-type="genus">Illacme</tp:taxon-name-part> <tp:taxon-name-part taxon-name-part-type="species">plenipes</tp:taxon-name-part></tp:taxon-name></italic>
            </th></tr><tr><td rowspan="1" colspan="1">Rings</td><td rowspan="1" colspan="1">Metazonites wider than prozonites (Fig. <xref ref-type="fig" rid="F10">10A</xref>)</td><td rowspan="1" colspan="1">Metazonites subequal in width (Fig. <xref ref-type="fig" rid="F10">10B</xref>)</td></tr><tr><td rowspan="1" colspan="1">Peritreme</td><td rowspan="1" colspan="1">2 large backwards projecting spines absent (Fig. <xref ref-type="fig" rid="F16">16E</xref>)</td><td rowspan="1" colspan="1">2 large backwards projecting spines present (Fig. <xref ref-type="fig" rid="F16">16F</xref>)</td></tr><tr><td rowspan="1" colspan="1">Metazonite posterior margin adornment</td><td rowspan="1" colspan="1">Lined with quadrate backwards projecting spines (Fig. <xref ref-type="fig" rid="F10">10C, E</xref>)</td><td rowspan="1" colspan="1">Lined with anchor-shaped backwards projecting spines (Fig. <xref ref-type="fig" rid="F10">10D, F</xref>)</td></tr><tr><td rowspan="1" colspan="1">Metazonite posterior margin shape</td><td rowspan="1" colspan="1">Sinuate, with anteriorly curved paramedial margins (Fig. <xref ref-type="fig" rid="F10">10A</xref>)</td><td rowspan="1" colspan="1">Straight, without curvature (Fig. <xref ref-type="fig" rid="F10">10B</xref>)</td></tr><tr><td rowspan="1" colspan="1">Telson</td><td rowspan="1" colspan="1">Covered with stout spines on lateral surface only (Fig. <xref ref-type="fig" rid="F11">11A</xref>)</td><td rowspan="1" colspan="1">Covered with stout spines on all surfaces (Fig. <xref ref-type="fig" rid="F11">11B</xref>)</td></tr><tr><td rowspan="1" colspan="1">Hypoproct</td><td rowspan="1" colspan="1">2 setae present (Fig. <xref ref-type="fig" rid="F11">11A</xref>)</td><td rowspan="1" colspan="1">&gt; 2 setae present, in a setal row (Fig. <xref ref-type="fig" rid="F11">11B</xref>)</td></tr><tr><td rowspan="1" colspan="1">Anterior gonopodomere 3</td><td rowspan="1" colspan="1">2 setae present (Fig. <xref ref-type="fig" rid="F8">8E</xref>)</td><td rowspan="1" colspan="1">6 setae present (Fig. <xref ref-type="fig" rid="F8">8F</xref>)</td></tr><tr><td rowspan="1" colspan="1">Anterior gonopodal apex</td><td rowspan="1" colspan="1">Spinose with two-fold more spines (Figs <xref ref-type="fig" rid="F9">9C</xref>)</td><td rowspan="1" colspan="1">Less spinose (Fig. <xref ref-type="fig" rid="F9">9D</xref>)</td></tr><tr><td rowspan="1" colspan="1">Posterior gonopodal apex</td><td rowspan="1" colspan="1">Bundle of 4 styliform articles (Figs <xref ref-type="fig" rid="F11">11C</xref>, <xref ref-type="fig" rid="F12">12B</xref>)</td><td rowspan="1" colspan="1">Bundle of 3 styliform articles (Fig. <xref ref-type="fig" rid="F11">11D</xref>)</td></tr></tbody></table></table-wrap><table-wrap id="T2" position="float" orientation="portrait"><label>Table 2.</label><caption><p>Comparison of measurements between <italic><tp:taxon-name><tp:taxon-name-part taxon-name-part-type="genus">Illacme</tp:taxon-name-part> <tp:taxon-name-part taxon-name-part-type="species">tobini</tp:taxon-name-part></tp:taxon-name></italic> sp. n. vs a male <italic><tp:taxon-name><tp:taxon-name-part taxon-name-part-type="genus">Illacme</tp:taxon-name-part> <tp:taxon-name-part taxon-name-part-type="species">plenipes</tp:taxon-name-part></tp:taxon-name></italic> individual with an equivalent number of rings (<abbrev xmlns:xlink="http://www.w3.org/1999/xlink" content-type="institution" xlink:title="Virginia Tech Insect Collection" id="ABBRID0EZZBG" xlink:type="simple">VTEC</abbrev> catalog # SPC000932).</p></caption><table id="TID0EL2AI" rules="all"><tbody><tr><th rowspan="1" colspan="1"/><th rowspan="1" colspan="1">p</th><th rowspan="1" colspan="1">a</th><th rowspan="1" colspan="1">l</th><th rowspan="1" colspan="1">
                      <abbrev xmlns:xlink="http://www.w3.org/1999/xlink" xlink:title="head width" id="ABBRID0ER1BG" xlink:type="simple">HW</abbrev>
                    </th><th rowspan="1" colspan="1">
                      <abbrev xmlns:xlink="http://www.w3.org/1999/xlink" xlink:title="head length" id="ABBRID0EW1BG" xlink:type="simple">HL</abbrev>
                    </th><th rowspan="1" colspan="1">
                      <abbrev xmlns:xlink="http://www.w3.org/1999/xlink" xlink:title="interantennal socket width" id="ABBRID0E21BG" xlink:type="simple">ISW</abbrev>
                    </th><th rowspan="1" colspan="1">
                      <abbrev xmlns:xlink="http://www.w3.org/1999/xlink" xlink:title="antennomere 6 width" id="ABBRID0EA2BG" xlink:type="simple">AW</abbrev>
                    </th><th rowspan="1" colspan="1">
                      <abbrev xmlns:xlink="http://www.w3.org/1999/xlink" xlink:title="collum width" id="ABBRID0EF2BG" xlink:type="simple">CW</abbrev>
                    </th></tr><tr><td rowspan="1" colspan="1">
              <italic><tp:taxon-name><tp:taxon-name-part taxon-name-part-type="genus">Illacme</tp:taxon-name-part> <tp:taxon-name-part taxon-name-part-type="species">tobini</tp:taxon-name-part></tp:taxon-name></italic> sp. n.</td><td rowspan="1" colspan="1">106</td><td rowspan="1" colspan="1">2</td><td rowspan="1" colspan="1">414</td><td rowspan="1" colspan="1">0.34</td><td rowspan="1" colspan="1">0.39</td><td rowspan="1" colspan="1">0.21</td><td rowspan="1" colspan="1">0.11</td><td rowspan="1" colspan="1">0.44</td></tr><tr><td rowspan="1" colspan="1">
              <italic><tp:taxon-name><tp:taxon-name-part taxon-name-part-type="genus">Illacme</tp:taxon-name-part> <tp:taxon-name-part taxon-name-part-type="species">plenipes</tp:taxon-name-part></tp:taxon-name></italic>
            </td><td rowspan="1" colspan="1">105</td><td rowspan="1" colspan="1">2</td><td rowspan="1" colspan="1">402</td><td rowspan="1" colspan="1">0.31</td><td rowspan="1" colspan="1">0.40</td><td rowspan="1" colspan="1">0.19</td><td rowspan="1" colspan="1">0.10</td><td rowspan="1" colspan="1">0.40</td></tr><tr><td rowspan="1" colspan="1"/><td rowspan="1" colspan="1">
              <bold><abbrev xmlns:xlink="http://www.w3.org/1999/xlink" xlink:title="metazonite width at 1/4 length of body" id="ABBRID0E54BG" xlink:type="simple">W1</abbrev></bold>
            </td><td rowspan="1" colspan="1">
              <bold><abbrev xmlns:xlink="http://www.w3.org/1999/xlink" xlink:title="metazonite length at 1/4 length of body" id="ABBRID0EG5BG" xlink:type="simple">L1</abbrev></bold>
            </td><td rowspan="1" colspan="1">
              <bold><abbrev xmlns:xlink="http://www.w3.org/1999/xlink" xlink:title="metazonite height at 1/4 length of body" id="ABBRID0EO5BG" xlink:type="simple">H1</abbrev></bold>
            </td><td rowspan="1" colspan="1">
              <bold><abbrev xmlns:xlink="http://www.w3.org/1999/xlink" xlink:title="first apodous metazonite width" id="ABBRID0EW5BG" xlink:type="simple">AS1</abbrev></bold>
            </td><td rowspan="1" colspan="1">
              <bold>A6W</bold>
            </td><td rowspan="1" colspan="1">
              <bold>P6W</bold>
            </td><td rowspan="1" colspan="1">
              <bold><abbrev xmlns:xlink="http://www.w3.org/1999/xlink" xlink:title="body length: from anterior margin of labrum to posterior margin of paraprocts" id="ABBRID0EK6BG" xlink:type="simple">BL</abbrev></bold>
            </td><td rowspan="1" colspan="1">
              <bold><italic>p</italic> + <italic>a</italic> + <italic>T</italic></bold>
            </td></tr><tr><td rowspan="1" colspan="1">
              <italic><tp:taxon-name><tp:taxon-name-part taxon-name-part-type="genus">Illacme</tp:taxon-name-part> <tp:taxon-name-part taxon-name-part-type="species">tobini</tp:taxon-name-part></tp:taxon-name></italic> sp. n.</td><td rowspan="1" colspan="1">0.52</td><td rowspan="1" colspan="1">0.20</td><td rowspan="1" colspan="1">0.31</td><td rowspan="1" colspan="1">0.43</td><td rowspan="1" colspan="1">0.04</td><td rowspan="1" colspan="1">0.03</td><td rowspan="1" colspan="1">19.73</td><td rowspan="1" colspan="1">106 + 2 + T</td></tr><tr><td rowspan="1" colspan="1">
              <italic><tp:taxon-name><tp:taxon-name-part taxon-name-part-type="genus">Illacme</tp:taxon-name-part> <tp:taxon-name-part taxon-name-part-type="species">plenipes</tp:taxon-name-part></tp:taxon-name></italic>
            </td><td rowspan="1" colspan="1">0.40</td><td rowspan="1" colspan="1">0.16</td><td rowspan="1" colspan="1">0.40</td><td rowspan="1" colspan="1">0.43</td><td rowspan="1" colspan="1">0.05</td><td rowspan="1" colspan="1">0.04</td><td rowspan="1" colspan="1">17.12</td><td rowspan="1" colspan="1">105 + 2 + T</td></tr></tbody></table></table-wrap></tp:treatment-sec><tp:treatment-sec sec-type="description" id="SECID0EICAI"><title>Description of holotype</title><p>(♂) (Fig. <xref ref-type="fig" rid="F13">13</xref>). Counts and measurements: p = 106. a = 2. l = 414. (106 + 2 + T). <abbrev xmlns:xlink="http://www.w3.org/1999/xlink" xlink:title="body length: from anterior margin of labrum to posterior margin of paraprocts" id="ABBRID0ESCAI" xlink:type="simple">BL</abbrev> = 19.73. <abbrev xmlns:xlink="http://www.w3.org/1999/xlink" xlink:title="head width" id="ABBRID0EVCAI" xlink:type="simple">HW</abbrev> = 0.34. <abbrev xmlns:xlink="http://www.w3.org/1999/xlink" xlink:title="head length" id="ABBRID0EYCAI" xlink:type="simple">HL</abbrev> = 0.39. <abbrev xmlns:xlink="http://www.w3.org/1999/xlink" xlink:title="interantennal socket width" id="ABBRID0E2CAI" xlink:type="simple">ISW</abbrev> = 0.21. <abbrev xmlns:xlink="http://www.w3.org/1999/xlink" xlink:title="antennomere 6 width" id="ABBRID0E5CAI" xlink:type="simple">AW</abbrev> = <!--PageBreak-->0.11. <abbrev xmlns:xlink="http://www.w3.org/1999/xlink" xlink:title="collum width" id="ABBRID0EDDAI" xlink:type="simple">CW</abbrev> = 0.44. <abbrev xmlns:xlink="http://www.w3.org/1999/xlink" xlink:title="metazonite width at 1/4 length of body" id="ABBRID0EGDAI" xlink:type="simple">W1</abbrev> = 0.52. <abbrev xmlns:xlink="http://www.w3.org/1999/xlink" xlink:title="metazonite length at 1/4 length of body" id="ABBRID0EJDAI" xlink:type="simple">L1</abbrev> = 0.20. <abbrev xmlns:xlink="http://www.w3.org/1999/xlink" xlink:title="metazonite height at 1/4 length of body" id="ABBRID0EMDAI" xlink:type="simple">H1</abbrev> = 0.31. <abbrev xmlns:xlink="http://www.w3.org/1999/xlink" xlink:title="first apodous metazonite width" id="ABBRID0EPDAI" xlink:type="simple">AS1</abbrev> = 0.43. <abbrev xmlns:xlink="http://www.w3.org/1999/xlink" xlink:title="anterior gonopod article 7 width" id="ABBRID0ESDAI" xlink:type="simple">A7W</abbrev> = 0.04. <abbrev xmlns:xlink="http://www.w3.org/1999/xlink" xlink:title="posterior gonopod article 7 width" id="ABBRID0EVDAI" xlink:type="simple">P7W</abbrev> = 0.03. Head pear-shaped, tapered anteriorly to round point at a 120° angle from antennal sockets; occiput gradually curved medially towards cervical area (Figs <xref ref-type="fig" rid="F2">2C</xref>, <xref ref-type="fig" rid="F5">5F</xref>, <xref ref-type="fig" rid="F13">13</xref>). Head covered with long, slender setae (Figs <xref ref-type="fig" rid="F2">2C, E, F</xref>; <xref ref-type="fig" rid="F3">3C, D</xref>). Gnathochilarium, labrum tightly appressed, tapered anteriorly to round point (Figs <xref ref-type="fig" rid="F2">2C, E, F</xref>; <xref ref-type="fig" rid="F3">3C, D</xref>, <xref ref-type="fig" rid="F6">6E, F</xref>). Mandibles not externally visible. Labrum with tooth-lined slit (Figs <xref ref-type="fig" rid="F6">6C, E, F</xref>; <xref ref-type="fig" rid="F7">7A–F</xref>). Labrum at base of slit with deeply-incised tridentate projection (Fig. <xref ref-type="fig" rid="F7">7E</xref>). Labrum posterior to slit with ca. 200 unevenly distributed pores, some with unidentified secretion extruded from the opening (Fig. <xref ref-type="fig" rid="F7">7F</xref>). Denticulate shelf-like carina, projecting dorsally from labrum-epistome margin (Figs <xref ref-type="fig" rid="F6">6E</xref>, <xref ref-type="fig" rid="F7">7D</xref>, <xref ref-type="fig" rid="F8">8A</xref>). Gnathochilarium, mandible, head capsule noticeably separate at base (Fig. <xref ref-type="fig" rid="F2">2E, F</xref>). Mandibular stipes concealed, commissure between gnathochilarium, head capsule visible distally (Fig. <xref ref-type="fig" rid="F2">2E, F</xref>). Gnathochilarium thin, plate-like, occupying three-quarters ventral length of head. Gnathochilarium tightly appressed to the ventral surface of the head, leaving a small opening anteriorly between labrum, gnathochilarial stipes. Lateral opening apparent be<!--PageBreak-->tween gnathochilarium and head capsule (Figs <xref ref-type="fig" rid="F2">2C, E, F</xref>; <xref ref-type="fig" rid="F3">3C, D</xref>). Gnathochilarium with reduced sclerites: stipes, mentum, lamellae linguales present; cardines absent (Fig. <xref ref-type="fig" rid="F3">3D</xref>). Stipes of gnathochilarium with inner, outer palps (Figs <xref ref-type="fig" rid="F7">7C, D</xref>; <xref ref-type="fig" rid="F14">14B</xref>). Lamellae linguales with palps (Fig. <xref ref-type="fig" rid="F14">14B</xref>). Mandibles not externally visible, mandibular cardo base noticeable between head capsule, gnathochilarium (Figs <xref ref-type="fig" rid="F2">2E</xref>, <xref ref-type="fig" rid="F3">3D</xref>, <xref ref-type="fig" rid="F5">5E</xref>). Mandible with ca. 5 flabellate external teeth, pectinate lamella with numerous rows of jagged ventrally projecting serrulae, nested in groove of endochilarial frontal body (Figs <xref ref-type="fig" rid="F7">7A–D</xref>; <xref ref-type="fig" rid="F14">14C</xref>). (Alternative description, primary homology with epipharynx: Epipharynx with distal flabellate side lobes, spiniferous keel with zipper construction. Mandibles, as in <italic><tp:taxon-name><tp:taxon-name-part taxon-name-part-type="genus">Illacme</tp:taxon-name-part> <tp:taxon-name-part taxon-name-part-type="species">plenipes</tp:taxon-name-part></tp:taxon-name></italic> thin, stylet-like, with heavily calcified apices—not apparent externally, only visible at 400× through translucent head capsule with phase-contrast imaging on a compound microscope). Mandible (or epipharyngeal) keel nested in groove of endochilarial frontal body. Endochilarium with V-shaped frontal body (Fig. <xref ref-type="fig" rid="F7">7C, D</xref>). Endochilarium with fringed lobes (Figs <xref ref-type="fig" rid="F7">7C, D</xref>; <xref ref-type="fig" rid="F14">14B</xref>). Endochilarial fringed lobes (spatulae sensu Silvestri, 1903) protruding distally through gnathochilarial stipes and lamellae linguales (Figs <xref ref-type="fig" rid="F7">7C</xref>, <xref ref-type="fig" rid="F14">14B</xref>). Antennae sub-geniculate, elbowed between antennomeres 3, 4, comprising 7 antennomeres (Fig. <xref ref-type="fig" rid="F3">3A</xref>). Antennomeres 5, 6 enlarged. Five sensillum types: 4 <abbrev xmlns:xlink="http://www.w3.org/1999/xlink" id="ABBRID0EMIAI" xlink:type="simple"><def><p>apical cones </p></def>(AS)</abbrev> oriented in a trapezoidal cluster on 7th antennomere, with longitudinally grooved outer surface and circular pore apically (Fig. <xref ref-type="fig" rid="F15">15A</xref>). <abbrev xmlns:xlink="http://www.w3.org/1999/xlink" id="ABBRID0EZIAI" xlink:type="simple"><def><p>Chaetiform sensilla </p></def>(CS)</abbrev> widely spaced on antennomeres 1–7, each sensillum with 2 or 3 barbules (Fig. <xref ref-type="fig" rid="F3">3A</xref>). <abbrev xmlns:xlink="http://www.w3.org/1999/xlink" id="ABBRID0EGJAI" xlink:type="simple"><def><p>Trichoid sensilla </p></def>(TS)</abbrev> oriented apically encircling antennomeres 1–7, lacking barbules (Fig. <xref ref-type="fig" rid="F3">3A</xref>). Small basiconic sensilla (Bs<sub>2</sub>) in clusters of 3 and 4 oriented apical dorsally (retrolaterally) on antennomeres 5 and 6; smooth, capsule-shaped, 1/2 length of chaetiform sensillum (Figs <xref ref-type="fig" rid="F3">3A</xref>, <xref ref-type="fig" rid="F15">15A</xref>). Spiniform basiconic sensilla (Bs<sub>3</sub>) in cluster of 4, oriented apical dorsally on 7th antennomere; tips facing apical cones (on longitudinal axis with Bs<sub>2</sub> on antennomeres 5, 6); each sensillum with 3–5 barbules (Fig. <xref ref-type="fig" rid="F15">15A</xref>). Antennae extend posteriorly to middle of 3rd tergite. Relative antennomere lengths 6&gt;2&gt;5&gt;3&gt;4&gt;1&gt;7. Collum not covering head, with straight cephalic edge, gradually tapering laterally (Figs <xref ref-type="fig" rid="F2">2A, C</xref>; <xref ref-type="fig" rid="F5">5E</xref>). Lateral margin of collum round, with thickened scaly carina (Figs <xref ref-type="fig" rid="F3">3D</xref>, <xref ref-type="fig" rid="F5">5E</xref>). Carina repeated serially on lateral tergal and pleural margins (absent from telson). Lateral tergal and pleural carinae jagged, pronounced on midbody segments (Fig. <xref ref-type="fig" rid="F15">15C, E</xref>). Metazonites wider than prozonites, with slightly enlarged paranota (Fig. <xref ref-type="fig" rid="F10">10A</xref>). Metazonites trapezoidal, anterior margin 3× wider than long, posterior margin 3.5× wider than long. Metazonites slightly convex (Figs <xref ref-type="fig" rid="F6">6A</xref>, <xref ref-type="fig" rid="F15">15E</xref>). Metazonite dorsally covered with long, slender setae (Figs <xref ref-type="fig" rid="F6">6A</xref>; <xref ref-type="fig" rid="F10">10A</xref>; <xref ref-type="fig" rid="F16">16A, C</xref>). Tergal setae hollow, cavity diameter at base 1/4 that of setae diameter; tipped with silk-like exudate, tangled, appearing adhered to neighboring setae (Figs <xref ref-type="fig" rid="F6">6A</xref>; <xref ref-type="fig" rid="F16">16A, C</xref>). Metazonite posterior margin (limbus) lined with quadrate posteriorly projecting spines, not anchor-shaped, with row of spines anterior to limbus on posterior rings only (Figs <xref ref-type="fig" rid="F10">10E</xref>; <xref ref-type="fig" rid="F15">15E</xref>; <xref ref-type="fig" rid="F16">16A, C, D</xref>). Limbal quadrate spikes uniform in size along margin. Ozopores oriented dorsolaterally, located near lateral metazonal margin, 1/4 length of metazonite anteriorly from limbus (Fig. <xref ref-type="fig" rid="F10">10A</xref>). Ozopores absent from collum, tergites 2–4, and telson. Ozopores elevated slightly on peritremata (porosteles absent), <!--PageBreak-->without 2 large backwards projecting spines, encircled with ca. 15 robust setae (Figs <xref ref-type="fig" rid="F10">10C</xref>; <xref ref-type="fig" rid="F16">16A, C, E</xref>). Without lunate-arranged stout flat tubercles encircling ozopore. Posterior tergites more convex, covered with a greater density of long, slender setae (Figs <xref ref-type="fig" rid="F11">11A</xref>, <xref ref-type="fig" rid="F15">15F</xref>, <xref ref-type="fig" rid="F16">16C</xref>). Apodous segment lacking sternum, pleurites contiguous in midline. Apodous tergite densely setose, without vestiture of spikes (Fig. <xref ref-type="fig" rid="F11">11A</xref>). Telson covered with irregularly oriented and unevenly distributed stout spines on lateral surface only; without posterodorsally oriented anchor-shaped spikes (Fig. <xref ref-type="fig" rid="F11">11A</xref>). Prozonite highly sculptured, with ca. 12 rows of discoidal flat tubercles; anterior 9 rows aligned and posterior 2 rows staggered (Figs <xref ref-type="fig" rid="F15">15E</xref>, <xref ref-type="fig" rid="F16">16D</xref>). Prozonal posterior discoidal tubercles button-shaped protuberant, anterior tubercles flush with surface. Pleurites quadrate, flat, with jagged scaly lateral, posterior and medial margins (Fig. <xref ref-type="fig" rid="F15">15C</xref>). Pleurite medial margin broad, with scaly carina (Figs <xref ref-type="fig" rid="F3">3E</xref>; <xref ref-type="fig" rid="F8">8C</xref>; <xref ref-type="fig" rid="F15">15C</xref>; <xref ref-type="fig" rid="F17">17A, C</xref>). Pleurites plate-like, left and right combined comprising four-fifths of ventral segment area. Pleural medial margins broadly overlapping sternite, covering spiracles (Fig. <xref ref-type="fig" rid="F3">3E</xref>, <xref ref-type="fig" rid="F4">4A</xref>, <xref ref-type="fig" rid="F15">15C</xref>). Anterior, posterior sternites free, separate from pleurites; heart-shaped, wider anteriorly (Figs <xref ref-type="fig" rid="F17">17E, F</xref>; <xref ref-type="fig" rid="F18">18A</xref>). Sternum with prominent midline triangular ridge projecting ventrally, with spiracles and legs oriented ventrally (Figs <xref ref-type="fig" rid="F3">3E</xref>; <xref ref-type="fig" rid="F4">4A</xref>; <xref ref-type="fig" rid="F15">15C</xref>; <xref ref-type="fig" rid="F17">17E, F</xref>; <xref ref-type="fig" rid="F18">18A</xref>). Spiracles circular, orifice open; oriented dorsal to legs (Figs <xref ref-type="fig" rid="F3">3E</xref>, <xref ref-type="fig" rid="F4">4A</xref>, <xref ref-type="fig" rid="F17">17E</xref>). Tergites, pleurites and sternites separated by arthrodial membrane (Figs <xref ref-type="fig" rid="F11">11A</xref>; <xref ref-type="fig" rid="F15">15C, F</xref>; <xref ref-type="fig" rid="F17">17A</xref>). Arthrodial membrane between tergites and pleurites wider posteriorly, pleated (likely permitting telescoping body rings). Telson covered with long slender posteriorly curved setae (Fig. <xref ref-type="fig" rid="F11">11A</xref>). Paraprocts semihemispherical, anterior margins slightly scaly (Fig. <xref ref-type="fig" rid="F11">11A</xref>). Hypoproct small, one-eighth area of paraproct, with two posterior projecting setae. Legs with six subequally shaped podomeres, with coxa slightly shorter and tarsus slightly longer. Legs with sparse setae, appearance similar to trichoid sensilla, with 2 or 3 barbules. Coxae nearly contiguous medially, separated by thin sternal ridge. Large posteroventral D-shaped opening for eversible sac (Figs <xref ref-type="fig" rid="F3">3E</xref>, <xref ref-type="fig" rid="F8">8C</xref>, <xref ref-type="fig" rid="F15">15C</xref>, <xref ref-type="fig" rid="F17">17C</xref>). Eversible sacs membranous, bulging slightly within aperture (Figs <xref ref-type="fig" rid="F3">3E</xref>, <xref ref-type="fig" rid="F17">17C</xref>). Tarsus with pincer-like claw; dorsal claw arcuate, ventral accessory seta thick, stout (Figs <xref ref-type="fig" rid="F2">2A, C, F</xref>; <xref ref-type="fig" rid="F6">6E</xref>, <xref ref-type="fig" rid="F17">17A</xref>). 2nd leg pair with posteriorly oriented coxal gonapophyses; rounded, protuberant, one-half length of prefemur (Fig. <xref ref-type="fig" rid="F18">18B</xref>). 9th, 10th leg pairs modified into gonopods, each comprising 7 podomeres (Figs <xref ref-type="fig" rid="F4">4C, E</xref>; <xref ref-type="fig" rid="F8">8C, E</xref>; <xref ref-type="fig" rid="F9">9A, C, E</xref>; <xref ref-type="fig" rid="F12">12A, B</xref>). Anterior gonopod robust, thicker than posterior gonopod (Figs <xref ref-type="fig" rid="F4">4C</xref>, <xref ref-type="fig" rid="F8">8E</xref>, <xref ref-type="fig" rid="F12">12A</xref>). Anterior gonopodal apex (podomere 7) shovel-shaped; in repose cupped around flagelliform posterior gonopodal apex (podomere 7, Figs <xref ref-type="fig" rid="F4">4C, E</xref>; <xref ref-type="fig" rid="F8">8E</xref>; <xref ref-type="fig" rid="F9">9A, C</xref>; <xref ref-type="fig" rid="F12">12A</xref>). Posterior gonopodal podomere 7 deeply divided, comprising a bundle of 4 stylus-shaped articles (Figs <xref ref-type="fig" rid="F4">4C, E</xref>; <xref ref-type="fig" rid="F5">5A, C</xref>; <xref ref-type="fig" rid="F8">8E</xref>; <xref ref-type="fig" rid="F9">9A, E</xref>; <xref ref-type="fig" rid="F12">12B</xref>; <xref ref-type="fig" rid="F18">18C, E, F</xref>; <xref ref-type="fig" rid="F19">19B, C</xref>). 3 dorsal-most, longest articles laminate distally, recurved laterally, denticulate posterior margins (Figs <xref ref-type="fig" rid="F5">5C</xref>, <xref ref-type="fig" rid="F12">12B</xref>). Ventral-most, 4th article acuminate distally, spike-like (Figs <xref ref-type="fig" rid="F4">4E</xref>, <xref ref-type="fig" rid="F12">12B</xref>). Thin ridge-shaped sterna present between left and right gonopods, thicker between anterior gonopods. Supplementary micrographs of <italic><tp:taxon-name><tp:taxon-name-part taxon-name-part-type="genus">Illacme</tp:taxon-name-part> <tp:taxon-name-part taxon-name-part-type="species">tobini</tp:taxon-name-part></tp:taxon-name></italic> sp. n. are archived in the Dryad Data Repository at <ext-link xmlns:xlink="http://www.w3.org/1999/xlink" xlink:type="simple" ext-link-type="uri" xlink:href="https://doi.org/10.5061/dryad.tk0b8">https://doi.org/10.5061/dryad.tk0b8</ext-link>.</p><p>Female unknown.</p><!--PageBreak--><!--PageBreak--></tp:treatment-sec><tp:treatment-sec sec-type="etymology" id="SECID0E3UAI"><title>Etymology.</title><p>This new species is named for Ben Tobin, Cave Specialist and Hydrologist at Grand Canyon National Park. Ben organized and carried out numerous cave surveys in the U.S., including the field visit that uncovered <italic><tp:taxon-name><tp:taxon-name-part taxon-name-part-type="genus">Illacme</tp:taxon-name-part> <tp:taxon-name-part taxon-name-part-type="species">tobini</tp:taxon-name-part></tp:taxon-name></italic> sp. n., and has facilitated the discovery of many new species of invertebrates and other cave fauna in Sequoia National Park. The specific name is a genitive noun derived from his surname.</p></tp:treatment-sec><tp:treatment-sec sec-type="variation" id="SECID0EMVAI"><title>Variation.</title><p>Unknown. <italic><tp:taxon-name><tp:taxon-name-part taxon-name-part-type="genus">Illacme</tp:taxon-name-part> <tp:taxon-name-part taxon-name-part-type="species">tobini</tp:taxon-name-part></tp:taxon-name></italic> sp. n. is known from a single male specimen (Fig. <xref ref-type="fig" rid="F13">13</xref>).</p></tp:treatment-sec><tp:treatment-sec sec-type="habitat" id="SECID0EAWAI"><title>Habitat and distribution.</title><p>
              <italic><tp:taxon-name><tp:taxon-name-part taxon-name-part-type="genus">Illacme</tp:taxon-name-part> <tp:taxon-name-part taxon-name-part-type="species">tobini</tp:taxon-name-part></tp:taxon-name></italic> sp. n. is only known from a single in-cave collection, within the upper foothills of the Giant Forest in Sequoia National Park (Fig. <xref ref-type="fig" rid="F1">1B</xref>). Lange Cave is situated at the base of Yucca Mountain at the boundary of the Sierra Nevada Forest and California Interior Chaparral and Woodlands ecoregions (Fig. <xref ref-type="fig" rid="F20">20</xref>). A region characterized by a Mediterranean climate with temperature and humidity extremes encompassing cold wet winters (&lt; 0 °C and 700 mm precipita<!--PageBreak-->tion) and hot dry summers (&gt; 40 °C and &lt; 2 mm precipitation) (<xref ref-type="bibr" rid="B73">Tobin et al. 2013</xref>). The cave is composed of Jurassic-Triassic marble of a white, coarsely crystalline, and schistose to gneissose composition (<xref ref-type="bibr" rid="B72">Sisson and Moore 1994</xref>). The marble cave system is encompassed by biotite-feldspar-quartz schist rocks. The cave is ca. 90% surveyed, and has a total volume of 354.2 m<sup>3</sup>, average diameter of 2.1 m, wall area of 733.3 m<sup>2</sup>, and floor area of 124.6 m<sup>2</sup>. Inside the cave, temperatures range between ca. 6 °C in the winter months (October–May) to ca. 9 °C in the summer months (June–September). The woodland habitat around the cave was primarily composed of California live-oak (<italic><tp:taxon-name><tp:taxon-name-part taxon-name-part-type="genus">Quercus</tp:taxon-name-part> <tp:taxon-name-part taxon-name-part-type="species">agrifolia</tp:taxon-name-part></tp:taxon-name></italic>), California bay (<italic><tp:taxon-name><tp:taxon-name-part taxon-name-part-type="genus">Umbellularia</tp:taxon-name-part> <tp:taxon-name-part taxon-name-part-type="species">californica</tp:taxon-name-part></tp:taxon-name></italic>), Giant sequoia (<italic><tp:taxon-name><tp:taxon-name-part taxon-name-part-type="genus">Sequoiadendron</tp:taxon-name-part> <tp:taxon-name-part taxon-name-part-type="species">giganteum</tp:taxon-name-part></tp:taxon-name></italic>), and Mountain maple (<italic><tp:taxon-name><tp:taxon-name-part taxon-name-part-type="genus">Acer</tp:taxon-name-part> <tp:taxon-name-part taxon-name-part-type="species">glabrum</tp:taxon-name-part></tp:taxon-name></italic>). Understory flora included Scouringrush horsetail (<italic><tp:taxon-name><tp:taxon-name-part taxon-name-part-type="genus">Equisetum</tp:taxon-name-part> <tp:taxon-name-part taxon-name-part-type="species">hymale</tp:taxon-name-part></tp:taxon-name></italic>), California wood fern (<italic><tp:taxon-name><tp:taxon-name-part taxon-name-part-type="genus">Dryopteris</tp:taxon-name-part> <tp:taxon-name-part taxon-name-part-type="species">arguta</tp:taxon-name-part></tp:taxon-name></italic>), and Thimbleberry (<italic><tp:taxon-name><tp:taxon-name-part taxon-name-part-type="genus">Rubus</tp:taxon-name-part> <tp:taxon-name-part taxon-name-part-type="species">parviflorus</tp:taxon-name-part></tp:taxon-name></italic>). Other organisms encountered in the habitat included millipedes—<italic><tp:taxon-name><tp:taxon-name-part taxon-name-part-type="genus">Parcipromus</tp:taxon-name-part> <tp:taxon-name-part taxon-name-part-type="species">cooki</tp:taxon-name-part></tp:taxon-name></italic>, <italic><tp:taxon-name><tp:taxon-name-part taxon-name-part-type="genus">Californiulus</tp:taxon-name-part> <tp:taxon-name-part taxon-name-part-type="species">yosemitensis</tp:taxon-name-part></tp:taxon-name></italic>, <italic><tp:taxon-name><tp:taxon-name-part taxon-name-part-type="genus">Taiyutyla</tp:taxon-name-part> <tp:taxon-name-part taxon-name-part-type="species">loftinae</tp:taxon-name-part></tp:taxon-name></italic>, <italic><tp:taxon-name><tp:taxon-name-part taxon-name-part-type="genus">Amplaria</tp:taxon-name-part> <tp:taxon-name-part taxon-name-part-type="species">muiri</tp:taxon-name-part></tp:taxon-name></italic>; arachnids—<italic><tp:taxon-name><tp:taxon-name-part taxon-name-part-type="genus">Yorima</tp:taxon-name-part></tp:taxon-name></italic> sp., <italic><tp:taxon-name><tp:taxon-name-part taxon-name-part-type="genus">Ceratinops</tp:taxon-name-part> <tp:taxon-name-part taxon-name-part-type="species">inflatus</tp:taxon-name-part></tp:taxon-name></italic>, <italic><tp:taxon-name><tp:taxon-name-part taxon-name-part-type="genus">Nesticus</tp:taxon-name-part></tp:taxon-name></italic> spp., <italic><tp:taxon-name><tp:taxon-name-part taxon-name-part-type="genus">Pimoa</tp:taxon-name-part></tp:taxon-name></italic> spp., <italic><tp:taxon-name><tp:taxon-name-part taxon-name-part-type="genus">Mundochthonius</tp:taxon-name-part></tp:taxon-name></italic> sp., <italic><tp:taxon-name><tp:taxon-name-part taxon-name-part-type="genus">Ortholasma</tp:taxon-name-part> <tp:taxon-name-part taxon-name-part-type="species">colossus</tp:taxon-name-part></tp:taxon-name></italic>, <italic><tp:taxon-name><tp:taxon-name-part taxon-name-part-type="genus">Calicina</tp:taxon-name-part></tp:taxon-name></italic> sp.; hexapods—<italic><tp:taxon-name><tp:taxon-name-part taxon-name-part-type="genus">Tomocerus</tp:taxon-name-part></tp:taxon-name></italic> sp., <italic><tp:taxon-name><tp:taxon-name-part taxon-name-part-type="genus">Amoebaleria</tp:taxon-name-part> <tp:taxon-name-part taxon-name-part-type="species">caesia</tp:taxon-name-part></tp:taxon-name></italic>, <italic><tp:taxon-name><tp:taxon-name-part taxon-name-part-type="genus">Heleomyza</tp:taxon-name-part></tp:taxon-name></italic> sp., <italic><tp:taxon-name><tp:taxon-name-part taxon-name-part-type="genus">Hippodamia</tp:taxon-name-part></tp:taxon-name></italic> convergens; and the salamander <italic><tp:taxon-name><tp:taxon-name-part taxon-name-part-type="genus">Ensatina</tp:taxon-name-part> <tp:taxon-name-part taxon-name-part-type="species">eschscholtzii</tp:taxon-name-part> <tp:taxon-name-part taxon-name-part-type="subspecies">platensis</tp:taxon-name-part></tp:taxon-name></italic>.</p><fig id="F20" position="float" orientation="portrait"><label>Figure 20.</label><caption><p>Habitat of <italic><tp:taxon-name><tp:taxon-name-part taxon-name-part-type="genus">Illacme</tp:taxon-name-part> <tp:taxon-name-part taxon-name-part-type="species">tobini</tp:taxon-name-part></tp:taxon-name></italic> sp. n.: <bold>A</bold> Yucca Ridge, Sequoia National Park, California, with marble rocks exposed along ridge (center) <bold>B</bold> Woodland habitat on north facing slope of Yucca Canyon <bold>C–F</bold> Interior of marble cave.</p></caption><graphic xmlns:xlink="http://www.w3.org/1999/xlink" xlink:href="zookeys-626-001-g020.jpg" position="float" orientation="portrait" xlink:type="simple" id="oo_107382.jpg"/></fig><!--PageBreak--></tp:treatment-sec><tp:treatment-sec sec-type="discussion" id="SECID0EX5AI"><title>Discussion.</title><p>
              <italic><tp:taxon-name><tp:taxon-name-part taxon-name-part-type="genus">Illacme</tp:taxon-name-part></tp:taxon-name></italic> species have extremely limited known geographic ranges. This feature suggests a formerly widespread, perhaps ancient, distribution, and/or membership in a larger hidden diversification in California encompassing many undiscovered taxa. <italic><tp:taxon-name><tp:taxon-name-part taxon-name-part-type="genus">Illacme</tp:taxon-name-part></tp:taxon-name></italic> individuals occur in the <abbrev xmlns:xlink="http://www.w3.org/1999/xlink" id="ABBRID0EL6AI" xlink:type="simple"><def><p>mesovoid shallow substratum </p></def>(MSS)</abbrev>, a cryptic ecosystem, which are miniscule subterranean microhabitats encompassing fissures and cracks below the soil surface (<xref ref-type="bibr" rid="B53">Ortuño et al. 2013</xref>). These subterranean areas are the microcaverns (&lt; 1 mm) and mesocaverns (1 mm–20 cm) described by <xref ref-type="bibr" rid="B35">Howarth (1983)</xref>. The fauna of the <abbrev xmlns:xlink="http://www.w3.org/1999/xlink" xlink:title="mesovoid shallow substratum" id="ABBRID0E36AI" xlink:type="simple">MSS</abbrev> likely represents a considerable fraction of unknown biodiversity, yet the habitat is unexplored and its diversity poorly known. Species discovery from these microhabitats has only recently begun, and recent advances in collecting techniques are uncovering a considerable amount of new taxa. These microhabitats are fundamentally miniature caves and many <abbrev xmlns:xlink="http://www.w3.org/1999/xlink" xlink:title="mesovoid shallow substratum" id="ABBRID0E66AI" xlink:type="simple">MSS</abbrev> taxa also include cave-restricted species (<xref ref-type="bibr" rid="B24">Espinasa et al. 2014</xref>). As a result, <abbrev xmlns:xlink="http://www.w3.org/1999/xlink" xlink:title="mesovoid shallow substratum" id="ABBRID0EGABI" xlink:type="simple">MSS</abbrev> organisms possess some troglomorphic features—e.g., lack of eyes, no pigment—but lack the open-space adaptations of cave animals, including long limbs and elongate sensory structures (e.g., antennae and setae). Frequently <abbrev xmlns:xlink="http://www.w3.org/1999/xlink" xlink:title="mesovoid shallow substratum" id="ABBRID0EJABI" xlink:type="simple">MSS</abbrev> taxa possess shorter legs than cave or epigean forms and a covering of thin, delicate setae on the exoskeleton (<xref ref-type="bibr" rid="B24">Espinasa et al. 2014</xref>). Albeit anecdotally, <xref ref-type="bibr" rid="B45">Manton (1961</xref>, pg. 395) associated the hirsute covering of <italic><tp:taxon-name><tp:taxon-name-part taxon-name-part-type="genus">Siphonophora</tp:taxon-name-part></tp:taxon-name></italic> individuals as an adaptation for maneuverability, including spiraling within narrow crevices, and <!--PageBreak-->crawling upside-down on the ceilings of caverns; however, it is unclear precisely how this occurs biomechanically. <italic><tp:taxon-name><tp:taxon-name-part taxon-name-part-type="genus">Illacme</tp:taxon-name-part> <tp:taxon-name-part taxon-name-part-type="species">plenipes</tp:taxon-name-part></tp:taxon-name></italic> individuals are found exclusively beneath large deep-set stones—a common place of discovery for <abbrev xmlns:xlink="http://www.w3.org/1999/xlink" xlink:title="mesovoid shallow substratum" id="ABBRID0EHBBI" xlink:type="simple">MSS</abbrev> arthropods (<xref ref-type="bibr" rid="B48">Marek et al. 2012</xref>). In contrast, <italic><tp:taxon-name><tp:taxon-name-part taxon-name-part-type="genus">Illacme</tp:taxon-name-part> <tp:taxon-name-part taxon-name-part-type="species">tobini</tp:taxon-name-part></tp:taxon-name></italic> sp. n. was documented solely from a marble cave. Considering that <italic><tp:taxon-name><tp:taxon-name-part taxon-name-part-type="genus">Illacme</tp:taxon-name-part> <tp:taxon-name-part taxon-name-part-type="species">plenipes</tp:taxon-name-part></tp:taxon-name></italic> individuals were found in the <abbrev xmlns:xlink="http://www.w3.org/1999/xlink" xlink:title="mesovoid shallow substratum" id="ABBRID0ECCBI" xlink:type="simple">MSS</abbrev>, and that they possess <abbrev xmlns:xlink="http://www.w3.org/1999/xlink" xlink:title="mesovoid shallow substratum" id="ABBRID0EFCBI" xlink:type="simple">MSS</abbrev> adaptations (including a vestiture of setae and absence of long sensory structures and limbs), the possibility that <italic><tp:taxon-name><tp:taxon-name-part taxon-name-part-type="genus">Illacme</tp:taxon-name-part> <tp:taxon-name-part taxon-name-part-type="species">tobini</tp:taxon-name-part></tp:taxon-name></italic> sp. n.—with similar adaptations—is cave-restricted is uncertain. Additional material of <italic><tp:taxon-name><tp:taxon-name-part taxon-name-part-type="genus">Illacme</tp:taxon-name-part> <tp:taxon-name-part taxon-name-part-type="species">tobini</tp:taxon-name-part></tp:taxon-name></italic> sp. n. would provide evidence to address this claim. Notwithstanding the paucity of material, the significance of the discovery highlights the importance of the Sequoia caves and <abbrev xmlns:xlink="http://www.w3.org/1999/xlink" xlink:title="mesovoid shallow substratum" id="ABBRID0E3CBI" xlink:type="simple">MSS</abbrev> as a habitat of distinctive biodiversity.</p><!--PageBreak--><!--PageBreak--><!--PageBreak--><!--PageBreak--><!--PageBreak--><!--PageBreak--><p>The species <italic><tp:taxon-name><tp:taxon-name-part taxon-name-part-type="genus">Illacme</tp:taxon-name-part> <tp:taxon-name-part taxon-name-part-type="species">tobini</tp:taxon-name-part></tp:taxon-name></italic> sp. n. and <italic><tp:taxon-name><tp:taxon-name-part taxon-name-part-type="genus">Illacme</tp:taxon-name-part> <tp:taxon-name-part taxon-name-part-type="species">plenipes</tp:taxon-name-part></tp:taxon-name></italic> are the sole members of the genus and family in the Western Hemisphere. Shared morphological characters indicate the family is monophyletic, yet these features have not been considered within the context of a rigorous phylogenetic systematic framework. The features, including lack of a beak and absence of antennal pits, are broadly distributed across helminthomorph millipedes and are potentially shared ancestral traits and thereby do not indicate monophyly. The species <italic><tp:taxon-name><tp:taxon-name-part taxon-name-part-type="genus">Illacme</tp:taxon-name-part> <tp:taxon-name-part taxon-name-part-type="species">tobini</tp:taxon-name-part></tp:taxon-name></italic> sp. n. is closely allied to <italic><tp:taxon-name><tp:taxon-name-part taxon-name-part-type="genus">Illacme</tp:taxon-name-part> <tp:taxon-name-part taxon-name-part-type="species">plenipes</tp:taxon-name-part></tp:taxon-name></italic> based on unique shape of the head, <!--PageBreak-->consistency in appearance of mouthparts, similarly shaped gonopods, and possession of many legs. However, <italic><tp:taxon-name><tp:taxon-name-part taxon-name-part-type="genus">Illacme</tp:taxon-name-part> <tp:taxon-name-part taxon-name-part-type="species">tobini</tp:taxon-name-part></tp:taxon-name></italic> sp. n. differs from <italic><tp:taxon-name><tp:taxon-name-part taxon-name-part-type="genus">Illacme</tp:taxon-name-part> <tp:taxon-name-part taxon-name-part-type="species">plenipes</tp:taxon-name-part></tp:taxon-name></italic> in noteworthy characters such as the shape of metazonites, ornamentation of the ozopore, and chaetotaxy and number of articles of the posterior gonopods. The divergence in these traits, considering the usual divergence in morphology between siphonorhinid taxa, suggests generic differences. Our PCR possibly failed because specimen preservation in dilute ethanol degraded the DNA (<xref ref-type="bibr" rid="B80">Vink et al. 2005</xref>). Pending discovery of additional individuals suitable for DNA sequencing, and phylogenetic analysis within the context of relatives in the <tp:taxon-name><tp:taxon-name-part taxon-name-part-type="family">Siphonorhinidae</tp:taxon-name-part></tp:taxon-name>, a new generic designation may be justified.</p><p>Our knowledge of the cephalic morphology of the <tp:taxon-name><tp:taxon-name-part taxon-name-part-type="superorder">Colobognatha</tp:taxon-name-part></tp:taxon-name> is limited due to their small size and derived anatomy, thereby making the generation of homology hypotheses difficult. In the current study, we revise the morphological assessment of the labrum, gnathochilarium, and mandibles. The labrum of <italic><tp:taxon-name><tp:taxon-name-part taxon-name-part-type="genus">Illacme</tp:taxon-name-part> <tp:taxon-name-part taxon-name-part-type="species">tobini</tp:taxon-name-part></tp:taxon-name></italic> sp. n. is apically deeply divided into a slit. The dorsal margins of the slit are lined with sharp upwards-projecting spines. Moving posteriorly into the head, the labrum is further divided into a tridentate projection with additional upwards projecting spines. The remainder of the labrum posterior to the epistome is covered in a field of ca. 200 pores, half of which possess a secretion seemingly extruded from the pore openings (Fig. <xref ref-type="fig" rid="F7">7F</xref>). These labral features are not observed in other diplopods, and their homology and function is unclear. The pores appear deep and may open to the buccal cavity. The gnathochilarium of <italic><tp:taxon-name><tp:taxon-name-part taxon-name-part-type="genus">Illacme</tp:taxon-name-part> <tp:taxon-name-part taxon-name-part-type="species">plenipes</tp:taxon-name-part></tp:taxon-name></italic> was described as “indistinguishably fused” (<xref ref-type="bibr" rid="B48">Marek et al. 2012</xref>, pg. 89). However, we now think the gnathochilaria of both species are composed of a mentum and pair of stipes. <italic><tp:taxon-name><tp:taxon-name-part taxon-name-part-type="genus">Illacme</tp:taxon-name-part> <tp:taxon-name-part taxon-name-part-type="species">tobini</tp:taxon-name-part></tp:taxon-name></italic> sp. n. has paired lamellae linguales each with a palp (Fig. <xref ref-type="fig" rid="F14">14B</xref>), but whether this feature is present in <italic><tp:taxon-name><tp:taxon-name-part taxon-name-part-type="genus">Illacme</tp:taxon-name-part> <tp:taxon-name-part taxon-name-part-type="species">plenipes</tp:taxon-name-part></tp:taxon-name></italic> is unclear. The mandibles of <italic><tp:taxon-name><tp:taxon-name-part taxon-name-part-type="genus">Illacme</tp:taxon-name-part> <tp:taxon-name-part taxon-name-part-type="species">tobini</tp:taxon-name-part></tp:taxon-name></italic> sp. n. lack sharp teeth distally (as in other <tp:taxon-name><tp:taxon-name-part taxon-name-part-type="subclass">Chilognatha</tp:taxon-name-part></tp:taxon-name>) and possess finger-like rounded teeth. The mandibular pectinate lamella are composed of numerous rows of small jagged teeth that project ventrally and nest in a groove in the frontal body of the endochilarium. It is evident that these structures are the mandibles and not the epipharynx based on the articulated nature of the articles and separation between the mandibular gnathal lobe and base. In the description of <italic><tp:taxon-name><tp:taxon-name-part taxon-name-part-type="genus">Kleruchus</tp:taxon-name-part> <tp:taxon-name-part taxon-name-part-type="species">olivaceus</tp:taxon-name-part></tp:taxon-name></italic>, <xref ref-type="bibr" rid="B5">Attems (1938</xref>, pg. 296, fig. 195) similarly illustrates the right mandible of the male holotype. In the drawing, the finger-like mandibular teeth and pectinate lamella are strikingly similar in appearance to the equivalent structures in <italic><tp:taxon-name><tp:taxon-name-part taxon-name-part-type="genus">Illacme</tp:taxon-name-part> <tp:taxon-name-part taxon-name-part-type="species">tobini</tp:taxon-name-part></tp:taxon-name></italic> sp. n.</p><p>Based on examination of the mouthparts of <italic><tp:taxon-name><tp:taxon-name-part taxon-name-part-type="genus">Illacme</tp:taxon-name-part></tp:taxon-name></italic> and other siphonophoridan species, individuals consume liquid or gelatinous foods. In <tp:taxon-name><tp:taxon-name-part taxon-name-part-type="order">Siphonophorida</tp:taxon-name-part></tp:taxon-name> (and most <tp:taxon-name><tp:taxon-name-part taxon-name-part-type="superorder">Colobognatha</tp:taxon-name-part></tp:taxon-name>), the mouthparts are drawn into a cone with a small aperture distally. The mandibles are reduced and are not divided between the cardo, stipes and galea. A suctorial feeding mode has been suggested previously, and <xref ref-type="bibr" rid="B45">Manton (1961</xref>, pg. 386) indicated that species of <italic><tp:taxon-name><tp:taxon-name-part taxon-name-part-type="genus">Siphonophora</tp:taxon-name-part></tp:taxon-name></italic> possess a “suctorial fore-gut”, proboscis, skeleto-muscular features, and head movement behaviors that strongly implicate suction feeding. Manton did not elaborate upon precise modifications of the foregut for suction, but filtration devices and muscular thickening are potential features to explore in the future. The presence of a coiled hindgut and elongation of the trunk (and thereby <!--PageBreak-->also the gut) for processing a nutrient poor diet are consistent with plant sap feeding (<xref ref-type="bibr" rid="B48">Marek et al. 2012</xref>). Dissecting individual hindguts of <italic><tp:taxon-name><tp:taxon-name-part taxon-name-part-type="genus">Illacme</tp:taxon-name-part> <tp:taxon-name-part taxon-name-part-type="species">plenipes</tp:taxon-name-part></tp:taxon-name></italic> suggested a liquid diet since gut contents were gelatinous and homogenous, and lacking particles completely. The mouthpart morphology of <italic><tp:taxon-name><tp:taxon-name-part taxon-name-part-type="genus">Illacme</tp:taxon-name-part> <tp:taxon-name-part taxon-name-part-type="species">tobini</tp:taxon-name-part></tp:taxon-name></italic> sp. n. is peculiar and hypothetically represents a morphology adapted for consuming fungus as they are similar in gross anatomy with some sporophagous beetles (<xref ref-type="bibr" rid="B8">Betz et al. 2003</xref>, <xref ref-type="bibr" rid="B44">Lipkow and Betz 2005</xref>, <xref ref-type="bibr" rid="B82">Yavorskaya et al. 2014</xref>). Specifically, <italic><tp:taxon-name><tp:taxon-name-part taxon-name-part-type="genus">Illacme</tp:taxon-name-part> <tp:taxon-name-part taxon-name-part-type="species">tobini</tp:taxon-name-part></tp:taxon-name></italic> sp. n. possesses (1) mandibles with inner brush-like “bristle-trough” structures (Fig. <xref ref-type="fig" rid="F14">14C</xref>—mouthpart feature <italic>ii</italic> of <xref ref-type="bibr" rid="B44">Lipkow and Betz 2005</xref>) that hypothetically sweep in loose food material; (2) mandibles with outer lobes for manipulating dispersed food material and transporting it posteriorly (Figs <xref ref-type="fig" rid="F7">7A–D</xref>, <xref ref-type="fig" rid="F14">14C</xref>—feature <italic>iii</italic> of <xref ref-type="bibr" rid="B44">Lipkow and Betz 2005</xref>); and (3) a flat crushing or grinding surface of the endochilarium (Fig. <xref ref-type="fig" rid="F7">7C, D</xref>—feature <italic>iv</italic> of <xref ref-type="bibr" rid="B44">Lipkow and Betz 2005</xref>).</p><p>While the mouthparts of the <tp:taxon-name><tp:taxon-name-part taxon-name-part-type="order">Siphonophorida</tp:taxon-name-part></tp:taxon-name> are more derived in morphology and function relative to other helminthomorph millipedes, the gonopods are primitive due to their leg-like structure. In contrast with gonopods of eugnathan millipedes, many of which possess two leg podomeres (coxa and telopodite), colobognaths typically have a greater number of podomeres. Although <xref ref-type="bibr" rid="B48">Marek et al. (2012)</xref> counted six gonopodal podomeres in <italic><tp:taxon-name><tp:taxon-name-part taxon-name-part-type="genus">Illacme</tp:taxon-name-part> <tp:taxon-name-part taxon-name-part-type="species">plenipes</tp:taxon-name-part></tp:taxon-name></italic>, we have reexamined <italic><tp:taxon-name><tp:taxon-name-part taxon-name-part-type="genus">Illacme</tp:taxon-name-part> <tp:taxon-name-part taxon-name-part-type="species">plenipes</tp:taxon-name-part></tp:taxon-name></italic> males and found that they, as with <italic><tp:taxon-name><tp:taxon-name-part taxon-name-part-type="genus">Illacme</tp:taxon-name-part> <tp:taxon-name-part taxon-name-part-type="species">tobini</tp:taxon-name-part></tp:taxon-name></italic> sp. n. males, have seven gonopodal podomeres, representing the primitive complement, including a seventh tarsungulum that is the terminal article. As in other colobognaths, the tarsungulum of the posterior gonopod is stylus-like, and the anterior tarsungulum spade-shaped with a deep groove. The groove of the anterior gonopod cups the stylus, which is often observed resting within the recess, and may act as a conductor allowing the posterior gonopod to slide into the cyphopods of the female during copulation. This process may be functionally analogous to the spider embolus (=posterior gonopod in millipedes) and conductor (=anterior gonopod in millipedes).</p><p>Several groups of dispersal-limited Californian animals show a distribution in which a Sierra Nevada clade is most closely related to a clade in the Coast Ranges. Examples of this spatial pattern occur in bioluminescent millipedes (genus <italic><tp:taxon-name><tp:taxon-name-part taxon-name-part-type="genus">Motyxia</tp:taxon-name-part></tp:taxon-name></italic>), harvestmen (genus <italic><tp:taxon-name><tp:taxon-name-part taxon-name-part-type="genus">Calicina</tp:taxon-name-part></tp:taxon-name></italic>), mygalomorph spiders (<italic><tp:taxon-name><tp:taxon-name-part taxon-name-part-type="genus">Aliatypus</tp:taxon-name-part> <tp:taxon-name-part taxon-name-part-type="species">californicus</tp:taxon-name-part></tp:taxon-name></italic>, <italic><tp:taxon-name><tp:taxon-name-part taxon-name-part-type="genus">Aliatypus</tp:taxon-name-part> <tp:taxon-name-part taxon-name-part-type="species">erebus</tp:taxon-name-part></tp:taxon-name></italic>), and several species of salamanders (<italic><tp:taxon-name><tp:taxon-name-part taxon-name-part-type="genus">Batrachoseps</tp:taxon-name-part> <tp:taxon-name-part taxon-name-part-type="species">attenuatus</tp:taxon-name-part></tp:taxon-name></italic>, <italic><tp:taxon-name><tp:taxon-name-part taxon-name-part-type="genus">Ensatina</tp:taxon-name-part> <tp:taxon-name-part taxon-name-part-type="species">eschscholtzii</tp:taxon-name-part></tp:taxon-name></italic>, <italic><tp:taxon-name><tp:taxon-name-part taxon-name-part-type="genus">Aneides</tp:taxon-name-part> <tp:taxon-name-part taxon-name-part-type="species">lugubris</tp:taxon-name-part></tp:taxon-name></italic>—<xref ref-type="bibr" rid="B38">Jockusch and Wake 2002</xref>, <xref ref-type="bibr" rid="B50">Martínez-Solano et al. 2007</xref>, <xref ref-type="bibr" rid="B40">Kuchta et al. 2009</xref>, <xref ref-type="bibr" rid="B41">Lapointe and Rissler 2005</xref>). Most studies that demonstrate this biogeographical pattern among taxa infer directionality of diversification from the Coast Ranges to the Sierra Nevada (reviewed in <xref ref-type="bibr" rid="B20">Emata and Hedin 2016</xref>). The phylogenetic studies of salamanders indicate a west-to-east pattern, relatively recent in the mid-late Pleistocene. In contrast, the studies of mygalomorphs and diplopods recover an east-to-west directionality of diversification (<xref ref-type="bibr" rid="B59">Satler et al. 2011</xref>, <xref ref-type="bibr" rid="B47">Marek and Moore 2015</xref>). Several of these taxa (e.g., <italic><tp:taxon-name><tp:taxon-name-part taxon-name-part-type="genus">Calicina</tp:taxon-name-part></tp:taxon-name></italic> and <italic><tp:taxon-name><tp:taxon-name-part taxon-name-part-type="genus">Batrachoseps</tp:taxon-name-part></tp:taxon-name></italic>) have occurred in California since the Eocene, with a “trans-valley” split occurring in the harvestman <italic><tp:taxon-name><tp:taxon-name-part taxon-name-part-type="genus">Calicina</tp:taxon-name-part></tp:taxon-name></italic> during mid-late Miocene (<xref ref-type="bibr" rid="B20">Emata and Hedin 2016</xref>). Inferred dates for the east-west splits in other taxa are unknown.</p></tp:treatment-sec><tp:treatment-sec sec-type="Conservation" id="SECID0EARBI"><title>Conservation.</title><p>
              <italic><tp:taxon-name><tp:taxon-name-part taxon-name-part-type="genus">Illacme</tp:taxon-name-part> <tp:taxon-name-part taxon-name-part-type="species">tobini</tp:taxon-name-part></tp:taxon-name></italic> sp. n. is a short-range endemic restricted to the base of Yucca Mountain between the North and Marble forks of the Kaweah River in <!--PageBreak-->Sequoia National Park, California. The species is only known to occur in one small cave, though its range is likely to include the <abbrev xmlns:xlink="http://www.w3.org/1999/xlink" xlink:title="mesovoid shallow substratum" id="ABBRID0ESRBI" xlink:type="simple">MSS</abbrev>. Management of this species should include careful consideration of activities that may impact the surface or subsurface. Actions that include vegetation changes, ground disturbance, or alteration of drainage patterns should be restricted in scope to preserve the soil and moisture of this river basin. The abundance and composition of <abbrev xmlns:xlink="http://www.w3.org/1999/xlink" xlink:title="mesovoid shallow substratum" id="ABBRID0EVRBI" xlink:type="simple">MSS</abbrev> invertebrates in most global habitats remains uncertain, and further exploration and survey of these systems, thereby building knowledge of this fauna, will help to understand more fully biodiversity that is responsible for supporting healthy forests and ecosystem services.</p></tp:treatment-sec><tp:treatment-sec><!--Section generated to contain objects referenced in tp:taxon-treatment.--><fig id="F10" position="float" orientation="portrait"><label>Figure 10.</label><caption><p>
          <bold>A</bold> Dorsal view of trunk of <italic><tp:taxon-name><tp:taxon-name-part taxon-name-part-type="genus">Illacme</tp:taxon-name-part> <tp:taxon-name-part taxon-name-part-type="species">tobini</tp:taxon-name-part></tp:taxon-name></italic> sp. n. (scale bar 200 µm) <bold>B</bold> the same of <italic><tp:taxon-name><tp:taxon-name-part taxon-name-part-type="genus">Illacme</tp:taxon-name-part> <tp:taxon-name-part taxon-name-part-type="species">plenipes</tp:taxon-name-part></tp:taxon-name></italic> (scale bar 200 µm). <bold>C</bold> Dorsal view of left ozopore of <italic><tp:taxon-name><tp:taxon-name-part taxon-name-part-type="genus">Illacme</tp:taxon-name-part> <tp:taxon-name-part taxon-name-part-type="species">tobini</tp:taxon-name-part></tp:taxon-name></italic> sp. n. (scale bar 50 µm) <bold>D</bold> the same of <italic><tp:taxon-name><tp:taxon-name-part taxon-name-part-type="genus">Illacme</tp:taxon-name-part> <tp:taxon-name-part taxon-name-part-type="species">plenipes</tp:taxon-name-part></tp:taxon-name></italic> (scale bar 50 µm) <bold>E</bold> Dorsal view of metazonite posterior margin (limbus) of <italic><tp:taxon-name><tp:taxon-name-part taxon-name-part-type="genus">Illacme</tp:taxon-name-part> <tp:taxon-name-part taxon-name-part-type="species">tobini</tp:taxon-name-part></tp:taxon-name></italic> sp. n. (scale bar 40 µm) <bold>F</bold> the same of <italic><tp:taxon-name><tp:taxon-name-part taxon-name-part-type="genus">Illacme</tp:taxon-name-part> <tp:taxon-name-part taxon-name-part-type="species">plenipes</tp:taxon-name-part></tp:taxon-name></italic> (scale bar 50 µm). (Catalog #s: <italic><tp:taxon-name><tp:taxon-name-part taxon-name-part-type="genus">Illacme</tp:taxon-name-part> <tp:taxon-name-part taxon-name-part-type="species">tobini</tp:taxon-name-part></tp:taxon-name></italic> sp. n. MPE00735, <italic><tp:taxon-name><tp:taxon-name-part taxon-name-part-type="genus">Illacme</tp:taxon-name-part> <tp:taxon-name-part taxon-name-part-type="species">plenipes</tp:taxon-name-part></tp:taxon-name></italic> SPC000932.)</p></caption><graphic xmlns:xlink="http://www.w3.org/1999/xlink" xlink:href="zookeys-626-001-g010.jpg" position="float" orientation="portrait" xlink:type="simple" id="oo_107372.jpg"/></fig><fig id="F11" position="float" orientation="portrait"><label>Figure 11.</label><caption><p>
          <bold>A</bold> Ventrolateral view of apodous ring, telson, hypoproct and paraprocts of <italic><tp:taxon-name><tp:taxon-name-part taxon-name-part-type="genus">Illacme</tp:taxon-name-part> <tp:taxon-name-part taxon-name-part-type="species">tobini</tp:taxon-name-part></tp:taxon-name></italic> sp. n. (scale bar 300 µm) <bold>B</bold> the same of <italic><tp:taxon-name><tp:taxon-name-part taxon-name-part-type="genus">Illacme</tp:taxon-name-part> <tp:taxon-name-part taxon-name-part-type="species">plenipes</tp:taxon-name-part></tp:taxon-name></italic> (scale bar 200 µm) <bold>C</bold> Lateral (right) view of gonopods—centered on right posterior gonopod—of <italic><tp:taxon-name><tp:taxon-name-part taxon-name-part-type="genus">Illacme</tp:taxon-name-part> <tp:taxon-name-part taxon-name-part-type="species">tobini</tp:taxon-name-part></tp:taxon-name></italic> sp. n. (scale bar 50 µm) <bold>D</bold> the same of <italic><tp:taxon-name><tp:taxon-name-part taxon-name-part-type="genus">Illacme</tp:taxon-name-part> <tp:taxon-name-part taxon-name-part-type="species">plenipes</tp:taxon-name-part></tp:taxon-name></italic> (scale bar 50 µm). (Catalog #s: <italic><tp:taxon-name><tp:taxon-name-part taxon-name-part-type="genus">Illacme</tp:taxon-name-part> <tp:taxon-name-part taxon-name-part-type="species">tobini</tp:taxon-name-part></tp:taxon-name></italic> sp. n. MPE00735, <italic><tp:taxon-name><tp:taxon-name-part taxon-name-part-type="genus">Illacme</tp:taxon-name-part> <tp:taxon-name-part taxon-name-part-type="species">plenipes</tp:taxon-name-part></tp:taxon-name></italic> SPC000932.)</p></caption><graphic xmlns:xlink="http://www.w3.org/1999/xlink" xlink:href="zookeys-626-001-g011.jpg" position="float" orientation="portrait" xlink:type="simple" id="oo_107373.jpg"/></fig><fig id="F9" position="float" orientation="portrait"><label>Figure 9.</label><caption><p>
          <bold>A</bold> Ventral view of gonopods of <italic><tp:taxon-name><tp:taxon-name-part taxon-name-part-type="genus">Illacme</tp:taxon-name-part> <tp:taxon-name-part taxon-name-part-type="species">tobini</tp:taxon-name-part></tp:taxon-name></italic> sp. n. (scale bar 50 µm) <bold>B</bold> the same of <italic><tp:taxon-name><tp:taxon-name-part taxon-name-part-type="genus">Illacme</tp:taxon-name-part> <tp:taxon-name-part taxon-name-part-type="species">plenipes</tp:taxon-name-part></tp:taxon-name></italic> (scale bar 50 µm) <bold>C</bold> Lateral (right) view of right anterior gonopod (leg-pair 9) of <italic><tp:taxon-name><tp:taxon-name-part taxon-name-part-type="genus">Illacme</tp:taxon-name-part> <tp:taxon-name-part taxon-name-part-type="species">tobini</tp:taxon-name-part></tp:taxon-name></italic> sp. n. (scale bar 50 µm) <bold>D</bold> the same of <italic><tp:taxon-name><tp:taxon-name-part taxon-name-part-type="genus">Illacme</tp:taxon-name-part> <tp:taxon-name-part taxon-name-part-type="species">plenipes</tp:taxon-name-part></tp:taxon-name></italic> (scale bar 50 µm) <bold>C</bold> Ventral view of gonopods of <italic><tp:taxon-name><tp:taxon-name-part taxon-name-part-type="genus">Illacme</tp:taxon-name-part> <tp:taxon-name-part taxon-name-part-type="species">tobini</tp:taxon-name-part></tp:taxon-name></italic> sp. n. (centered on right anterior gonopod) (scale bar 50 µm) <bold>D</bold> the same of <italic><tp:taxon-name><tp:taxon-name-part taxon-name-part-type="genus">Illacme</tp:taxon-name-part> <tp:taxon-name-part taxon-name-part-type="species">plenipes</tp:taxon-name-part></tp:taxon-name></italic> (scale bar 50 µm). (Catalog #s: <italic><tp:taxon-name><tp:taxon-name-part taxon-name-part-type="genus">Illacme</tp:taxon-name-part> <tp:taxon-name-part taxon-name-part-type="species">tobini</tp:taxon-name-part></tp:taxon-name></italic> sp. n. MPE00735, <italic><tp:taxon-name><tp:taxon-name-part taxon-name-part-type="genus">Illacme</tp:taxon-name-part> <tp:taxon-name-part taxon-name-part-type="species">plenipes</tp:taxon-name-part></tp:taxon-name></italic> SPC000932.)</p></caption><graphic xmlns:xlink="http://www.w3.org/1999/xlink" xlink:href="zookeys-626-001-g009.jpg" position="float" orientation="portrait" xlink:type="simple" id="oo_107371.jpg"/></fig><fig id="F8" position="float" orientation="portrait"><label>Figure 8.</label><caption><p>
          <bold>A</bold> Dorsal view of anterior region of head and labrum of <italic><tp:taxon-name><tp:taxon-name-part taxon-name-part-type="genus">Illacme</tp:taxon-name-part> <tp:taxon-name-part taxon-name-part-type="species">tobini</tp:taxon-name-part></tp:taxon-name></italic> sp. n. (scale bar 20 µm) <bold>B</bold> the same of <italic><tp:taxon-name><tp:taxon-name-part taxon-name-part-type="genus">Illacme</tp:taxon-name-part> <tp:taxon-name-part taxon-name-part-type="species">plenipes</tp:taxon-name-part></tp:taxon-name></italic> (scale bar 20 µm) <bold>C</bold> Ventrolateral (right) view of gonopods of <italic><tp:taxon-name><tp:taxon-name-part taxon-name-part-type="genus">Illacme</tp:taxon-name-part> <tp:taxon-name-part taxon-name-part-type="species">tobini</tp:taxon-name-part></tp:taxon-name></italic> sp. n. (scale bar 200 µm) <bold>D</bold> the same of <italic><tp:taxon-name><tp:taxon-name-part taxon-name-part-type="genus">Illacme</tp:taxon-name-part> <tp:taxon-name-part taxon-name-part-type="species">plenipes</tp:taxon-name-part></tp:taxon-name></italic> (scale bar 200 µm) <bold>E</bold> Anteroventral view of gonopods of <italic><tp:taxon-name><tp:taxon-name-part taxon-name-part-type="genus">Illacme</tp:taxon-name-part> <tp:taxon-name-part taxon-name-part-type="species">tobini</tp:taxon-name-part></tp:taxon-name></italic> sp. n. (scale bar 50 µm) <bold>F</bold> the same of <italic><tp:taxon-name><tp:taxon-name-part taxon-name-part-type="genus">Illacme</tp:taxon-name-part> <tp:taxon-name-part taxon-name-part-type="species">plenipes</tp:taxon-name-part></tp:taxon-name></italic> (scale bar 50 µm). (Catalog #s: <italic><tp:taxon-name><tp:taxon-name-part taxon-name-part-type="genus">Illacme</tp:taxon-name-part> <tp:taxon-name-part taxon-name-part-type="species">tobini</tp:taxon-name-part></tp:taxon-name></italic> sp. n. MPE00735, <italic><tp:taxon-name><tp:taxon-name-part taxon-name-part-type="genus">Illacme</tp:taxon-name-part> <tp:taxon-name-part taxon-name-part-type="species">plenipes</tp:taxon-name-part></tp:taxon-name></italic> SPC000932.)</p></caption><graphic xmlns:xlink="http://www.w3.org/1999/xlink" xlink:href="zookeys-626-001-g008.jpg" position="float" orientation="portrait" xlink:type="simple" id="oo_107370.jpg"/></fig><fig id="F12" position="float" orientation="portrait"><label>Figure 12.</label><caption><p>
          <italic><tp:taxon-name><tp:taxon-name-part taxon-name-part-type="genus">Illacme</tp:taxon-name-part> <tp:taxon-name-part taxon-name-part-type="species">tobini</tp:taxon-name-part></tp:taxon-name></italic> sp. n.: <bold>A</bold> spade-shaped anterior gonopod (leg pair 9) <bold>B</bold> stylus-shaped posterior gonopod (leg pair 10). Scale bar 50 µm. (Catalog #: <italic><tp:taxon-name><tp:taxon-name-part taxon-name-part-type="genus">Illacme</tp:taxon-name-part> <tp:taxon-name-part taxon-name-part-type="species">tobini</tp:taxon-name-part></tp:taxon-name></italic> sp. n. MPE00735.)</p></caption><graphic xmlns:xlink="http://www.w3.org/1999/xlink" xlink:href="zookeys-626-001-g012.jpg" position="float" orientation="portrait" xlink:type="simple" id="oo_107374.jpg"/></fig><fig id="F16" position="float" orientation="portrait"><label>Figure 16.</label><caption><p>
          <bold>A</bold> dorsal view of right ozopore of <italic><tp:taxon-name><tp:taxon-name-part taxon-name-part-type="genus">Illacme</tp:taxon-name-part> <tp:taxon-name-part taxon-name-part-type="species">tobini</tp:taxon-name-part></tp:taxon-name></italic> sp. n. (scale bar 100 µm) <bold>B</bold> the same of left ozopore of <italic><tp:taxon-name><tp:taxon-name-part taxon-name-part-type="genus">Illacme</tp:taxon-name-part> <tp:taxon-name-part taxon-name-part-type="species">plenipes</tp:taxon-name-part></tp:taxon-name></italic> (scale bar 100 µm). <italic>I <tp:taxon-name><tp:taxon-name-part taxon-name-part-type="species">tobini</tp:taxon-name-part></tp:taxon-name></italic> sp. n.: <bold>C</bold> lateral (right) view of right ozopore from ring 106 (scale bar 20 µm) <bold>D</bold> dorsal view of trunk (scale bar 500 µm) <bold>E</bold> Ozopore of <italic><tp:taxon-name><tp:taxon-name-part taxon-name-part-type="genus">Illacme</tp:taxon-name-part> <tp:taxon-name-part taxon-name-part-type="species">tobini</tp:taxon-name-part></tp:taxon-name></italic> sp. n. (scale bar 20 µm) <bold>F</bold> the same of <italic><tp:taxon-name><tp:taxon-name-part taxon-name-part-type="genus">Illacme</tp:taxon-name-part> <tp:taxon-name-part taxon-name-part-type="species">plenipes</tp:taxon-name-part></tp:taxon-name></italic> (scale bar 20 µm). (Catalog #s: <italic><tp:taxon-name><tp:taxon-name-part taxon-name-part-type="genus">Illacme</tp:taxon-name-part> <tp:taxon-name-part taxon-name-part-type="species">tobini</tp:taxon-name-part></tp:taxon-name></italic> sp. n. MPE00735, <italic><tp:taxon-name><tp:taxon-name-part taxon-name-part-type="genus">Illacme</tp:taxon-name-part> <tp:taxon-name-part taxon-name-part-type="species">plenipes</tp:taxon-name-part></tp:taxon-name></italic> SPC000932.)</p></caption><graphic xmlns:xlink="http://www.w3.org/1999/xlink" xlink:href="zookeys-626-001-g016.jpg" position="float" orientation="portrait" xlink:type="simple" id="oo_107378.jpg"/></fig><fig id="F13" position="float" orientation="portrait"><label>Figure 13.</label><caption><p>
          <italic><tp:taxon-name><tp:taxon-name-part taxon-name-part-type="genus">Illacme</tp:taxon-name-part> <tp:taxon-name-part taxon-name-part-type="species">tobini</tp:taxon-name-part></tp:taxon-name></italic> sp. n.: ♂ holotype. Scale bar 1 mm. (Catalog #: MPE00735.)</p></caption><graphic xmlns:xlink="http://www.w3.org/1999/xlink" xlink:href="zookeys-626-001-g013.jpg" position="float" orientation="portrait" xlink:type="simple" id="oo_107375.jpg"/></fig><fig id="F2" position="float" orientation="portrait"><label>Figure 2.</label><caption><p>
          <bold>A</bold> Dorsal view of head, antennae and rings 1–5 of <italic><tp:taxon-name><tp:taxon-name-part taxon-name-part-type="genus">Illacme</tp:taxon-name-part> <tp:taxon-name-part taxon-name-part-type="species">tobini</tp:taxon-name-part></tp:taxon-name></italic> sp. n. (scale bar 300 µm) <bold>B</bold> the same of <italic><tp:taxon-name><tp:taxon-name-part taxon-name-part-type="genus">Illacme</tp:taxon-name-part> <tp:taxon-name-part taxon-name-part-type="species">plenipes</tp:taxon-name-part></tp:taxon-name></italic> (scale bar 300 µm) <bold>C</bold> Lateral (right) view of head and rings 1–5 of <italic><tp:taxon-name><tp:taxon-name-part taxon-name-part-type="genus">Illacme</tp:taxon-name-part> <tp:taxon-name-part taxon-name-part-type="species">tobini</tp:taxon-name-part></tp:taxon-name></italic> sp. n. (scale bar 300 µm) <bold>D</bold> the same of <italic><tp:taxon-name><tp:taxon-name-part taxon-name-part-type="genus">Illacme</tp:taxon-name-part> <tp:taxon-name-part taxon-name-part-type="species">plenipes</tp:taxon-name-part></tp:taxon-name></italic> (scale bar 300 µm). <italic><tp:taxon-name><tp:taxon-name-part taxon-name-part-type="genus">Illacme</tp:taxon-name-part> <tp:taxon-name-part taxon-name-part-type="species">tobini</tp:taxon-name-part></tp:taxon-name></italic> sp. n.: <bold>E</bold> anterolateral (right) view of head and first leg pair (scale bar 100 µm) <bold>F</bold> lateral (left) view of head and first leg pair, antennae broken off at base (scale bar 100 µm). (Catalog #s: <italic><tp:taxon-name><tp:taxon-name-part taxon-name-part-type="genus">Illacme</tp:taxon-name-part> <tp:taxon-name-part taxon-name-part-type="species">tobini</tp:taxon-name-part></tp:taxon-name></italic> sp. n. MPE00735, <italic><tp:taxon-name><tp:taxon-name-part taxon-name-part-type="genus">Illacme</tp:taxon-name-part> <tp:taxon-name-part taxon-name-part-type="species">plenipes</tp:taxon-name-part></tp:taxon-name></italic> SPC000932.)</p></caption><graphic xmlns:xlink="http://www.w3.org/1999/xlink" xlink:href="zookeys-626-001-g002.jpg" position="float" orientation="portrait" xlink:type="simple" id="oo_107364.jpg"/></fig><fig id="F5" position="float" orientation="portrait"><label>Figure 5.</label><caption><p>
          <bold>A</bold> Lateral (right) view of gonopods of <italic><tp:taxon-name><tp:taxon-name-part taxon-name-part-type="genus">Illacme</tp:taxon-name-part> <tp:taxon-name-part taxon-name-part-type="species">tobini</tp:taxon-name-part></tp:taxon-name></italic> sp. n. (centered on right posterior gonopod) (scale bar 50 µm) <bold>B</bold> the same of <italic><tp:taxon-name><tp:taxon-name-part taxon-name-part-type="genus">Illacme</tp:taxon-name-part> <tp:taxon-name-part taxon-name-part-type="species">plenipes</tp:taxon-name-part></tp:taxon-name></italic> (scale bar 50 µm) <bold>C</bold> Lateral (right) view of right posterior gonopod apex of <italic><tp:taxon-name><tp:taxon-name-part taxon-name-part-type="genus">Illacme</tp:taxon-name-part> <tp:taxon-name-part taxon-name-part-type="species">tobini</tp:taxon-name-part></tp:taxon-name></italic> sp. n. (scale bar 25 µm) <bold>D</bold> the same of <italic><tp:taxon-name><tp:taxon-name-part taxon-name-part-type="genus">Illacme</tp:taxon-name-part> <tp:taxon-name-part taxon-name-part-type="species">plenipes</tp:taxon-name-part></tp:taxon-name></italic> (scale bar 25 µm) <bold>E</bold> Lateral (right) view of head, collum, and rings 2, 3 of <italic><tp:taxon-name><tp:taxon-name-part taxon-name-part-type="genus">Illacme</tp:taxon-name-part> <tp:taxon-name-part taxon-name-part-type="species">tobini</tp:taxon-name-part></tp:taxon-name></italic> sp. n. (scale bar 200 µm) <bold>F</bold> the same of <italic><tp:taxon-name><tp:taxon-name-part taxon-name-part-type="genus">Illacme</tp:taxon-name-part> <tp:taxon-name-part taxon-name-part-type="species">plenipes</tp:taxon-name-part></tp:taxon-name></italic> (scale bar 200 µm). (Catalog #s: <italic><tp:taxon-name><tp:taxon-name-part taxon-name-part-type="genus">Illacme</tp:taxon-name-part> <tp:taxon-name-part taxon-name-part-type="species">tobini</tp:taxon-name-part></tp:taxon-name></italic> sp. n. MPE00735, <italic><tp:taxon-name><tp:taxon-name-part taxon-name-part-type="genus">Illacme</tp:taxon-name-part> <tp:taxon-name-part taxon-name-part-type="species">plenipes</tp:taxon-name-part></tp:taxon-name></italic> SPC000932.)</p></caption><graphic xmlns:xlink="http://www.w3.org/1999/xlink" xlink:href="zookeys-626-001-g005.jpg" position="float" orientation="portrait" xlink:type="simple" id="oo_107367.jpg"/></fig><fig id="F3" position="float" orientation="portrait"><label>Figure 3.</label><caption><p>
          <bold>A</bold> Lateral (right) view of antenna of <italic><tp:taxon-name><tp:taxon-name-part taxon-name-part-type="genus">Illacme</tp:taxon-name-part> <tp:taxon-name-part taxon-name-part-type="species">tobini</tp:taxon-name-part></tp:taxon-name></italic> sp. n. (scale bar 100 µm) <bold>B</bold> the same of <italic><tp:taxon-name><tp:taxon-name-part taxon-name-part-type="genus">Illacme</tp:taxon-name-part> <tp:taxon-name-part taxon-name-part-type="species">plenipes</tp:taxon-name-part></tp:taxon-name></italic> (scale bar 100 µm). <italic><tp:taxon-name><tp:taxon-name-part taxon-name-part-type="genus">Illacme</tp:taxon-name-part> <tp:taxon-name-part taxon-name-part-type="species">tobini</tp:taxon-name-part></tp:taxon-name></italic> sp. n.: <bold>C</bold> ventral view of head and rings 1–5 (scale bar 300 µm) <bold>D</bold> the same of head and rings 1–3, magnified view (leg pairs 2–6 broken off at prefemur-femur joint) (scale bar 200 µm) <bold>E</bold> Ventral view of rings 6 and 7 with sternites, pleurites and leg bases of <italic><tp:taxon-name><tp:taxon-name-part taxon-name-part-type="genus">Illacme</tp:taxon-name-part> <tp:taxon-name-part taxon-name-part-type="species">tobini</tp:taxon-name-part></tp:taxon-name></italic> sp. n. (scale bar 100 µm) <bold>F</bold> the same of <italic><tp:taxon-name><tp:taxon-name-part taxon-name-part-type="genus">Illacme</tp:taxon-name-part> <tp:taxon-name-part taxon-name-part-type="species">plenipes</tp:taxon-name-part></tp:taxon-name></italic> (scale bar 100 µm). (Catalog #s: <italic><tp:taxon-name><tp:taxon-name-part taxon-name-part-type="genus">Illacme</tp:taxon-name-part> <tp:taxon-name-part taxon-name-part-type="species">tobini</tp:taxon-name-part></tp:taxon-name></italic> sp. n. MPE00735, <italic><tp:taxon-name><tp:taxon-name-part taxon-name-part-type="genus">Illacme</tp:taxon-name-part> <tp:taxon-name-part taxon-name-part-type="species">plenipes</tp:taxon-name-part></tp:taxon-name></italic> SPC000932.)</p></caption><graphic xmlns:xlink="http://www.w3.org/1999/xlink" xlink:href="zookeys-626-001-g003.jpg" position="float" orientation="portrait" xlink:type="simple" id="oo_107365.jpg"/></fig><fig id="F6" position="float" orientation="portrait"><label>Figure 6.</label><caption><p>
          <bold>A</bold> Dorsolateral (left) view of tenth prozonite and metatergite of <italic><tp:taxon-name><tp:taxon-name-part taxon-name-part-type="genus">Illacme</tp:taxon-name-part> <tp:taxon-name-part taxon-name-part-type="species">tobini</tp:taxon-name-part></tp:taxon-name></italic> sp. n. (scale bar 100 µm) <bold>B</bold> the same of <italic><tp:taxon-name><tp:taxon-name-part taxon-name-part-type="genus">Illacme</tp:taxon-name-part> <tp:taxon-name-part taxon-name-part-type="species">plenipes</tp:taxon-name-part></tp:taxon-name></italic> (scale bar 100 µm) <bold>C</bold> Dorsal view of anterior region of head and labrum of <italic><tp:taxon-name><tp:taxon-name-part taxon-name-part-type="genus">Illacme</tp:taxon-name-part> <tp:taxon-name-part taxon-name-part-type="species">tobini</tp:taxon-name-part></tp:taxon-name></italic> sp. n. (scale bar 10 µm) <bold>D</bold> the same of <italic><tp:taxon-name><tp:taxon-name-part taxon-name-part-type="genus">Illacme</tp:taxon-name-part> <tp:taxon-name-part taxon-name-part-type="species">plenipes</tp:taxon-name-part></tp:taxon-name></italic> (the gnathochilarial apices can be seen projecting beneath the medially split labrum) (scale bar 10 µm). <italic><tp:taxon-name><tp:taxon-name-part taxon-name-part-type="genus">Illacme</tp:taxon-name-part> <tp:taxon-name-part taxon-name-part-type="species">tobini</tp:taxon-name-part></tp:taxon-name></italic> sp. n.: <bold>E</bold> anterolateral (left) view of head and first leg pair (scale bar 50 µm) <bold>F</bold> anterior view of head with gnathochilarium open showing flabellate mandibles (scale bar 50 µm). (Catalog #s: <italic><tp:taxon-name><tp:taxon-name-part taxon-name-part-type="genus">Illacme</tp:taxon-name-part> <tp:taxon-name-part taxon-name-part-type="species">tobini</tp:taxon-name-part></tp:taxon-name></italic> sp. n. MPE00735, <italic><tp:taxon-name><tp:taxon-name-part taxon-name-part-type="genus">Illacme</tp:taxon-name-part> <tp:taxon-name-part taxon-name-part-type="species">plenipes</tp:taxon-name-part></tp:taxon-name></italic> SPC000932.)</p></caption><graphic xmlns:xlink="http://www.w3.org/1999/xlink" xlink:href="zookeys-626-001-g006.jpg" position="float" orientation="portrait" xlink:type="simple" id="oo_107368.jpg"/></fig><fig id="F7" position="float" orientation="portrait"><label>Figure 7.</label><caption><p>
          <italic><tp:taxon-name><tp:taxon-name-part taxon-name-part-type="genus">Illacme</tp:taxon-name-part> <tp:taxon-name-part taxon-name-part-type="species">tobini</tp:taxon-name-part></tp:taxon-name></italic> sp. n.: <bold>A</bold> anterior view of head with gnathochilarium open showing flabellate mandibles (scale bar 30 µm) <bold>B</bold> anterolateral (right) view of head with gnathochilarium open showing mandibles and pectinate lamella with numerous rows of jagged ventrally projecting serrulae (scale bar 20 µm) <bold>C</bold> dorsal view of V-shaped endochilarial frontal body with fringed lobes (spatulae) protruding through gnathochilarial stipes (scale bar 20 µm) <bold>D</bold> anterolateral (right) view of open mouth and keel-shaped pectinate lamella of the mandible nested in V-shaped groove of the endochilarium (scale bar 30 µm) <bold>E</bold> dorsal view of labrum with deep medial incision (scale bar 10 µm) <bold>F</bold> anterior view of labrum with heavily porous surface (scale bar 10 µm). (Catalog #: <italic><tp:taxon-name><tp:taxon-name-part taxon-name-part-type="genus">Illacme</tp:taxon-name-part> <tp:taxon-name-part taxon-name-part-type="species">tobini</tp:taxon-name-part></tp:taxon-name></italic> sp. n. MPE00735.)</p></caption><graphic xmlns:xlink="http://www.w3.org/1999/xlink" xlink:href="zookeys-626-001-g007.jpg" position="float" orientation="portrait" xlink:type="simple" id="oo_107369.jpg"/></fig><fig id="F14" position="float" orientation="portrait"><label>Figures 14.</label><caption><p>
          <italic><tp:taxon-name><tp:taxon-name-part taxon-name-part-type="genus">Illacme</tp:taxon-name-part> <tp:taxon-name-part taxon-name-part-type="species">tobini</tp:taxon-name-part></tp:taxon-name></italic> sp. n.: <bold>A</bold> anterolateral (left) view of gnathochilarial stipes and dorsal surface of endochilarium (scale bar 10 µm) <bold>B</bold> anterior view of gnathochilarium with inner and outer palps (inner, outer palps with 3, 2 setae respectively) (scale bar 10 µm) <bold>C</bold> anterolateral (right) view of open mouth and keel-shaped pectinate lamella of the mandible (scale bar 10 µm) <bold>D</bold> anterolateral (right) view of mandible with base of external teeth a circular socket (scale bar 4 µm). (Catalog #: <italic><tp:taxon-name><tp:taxon-name-part taxon-name-part-type="genus">Illacme</tp:taxon-name-part> <tp:taxon-name-part taxon-name-part-type="species">tobini</tp:taxon-name-part></tp:taxon-name></italic> sp. n. MPE00735.)</p></caption><graphic xmlns:xlink="http://www.w3.org/1999/xlink" xlink:href="zookeys-626-001-g014.jpg" position="float" orientation="portrait" xlink:type="simple" id="oo_107376.jpg"/></fig><fig id="F15" position="float" orientation="portrait"><label>Figure 15.</label><caption><p>
          <bold>A</bold> Antennomere 7 of <italic><tp:taxon-name><tp:taxon-name-part taxon-name-part-type="genus">Illacme</tp:taxon-name-part> <tp:taxon-name-part taxon-name-part-type="species">tobini</tp:taxon-name-part></tp:taxon-name></italic> sp. n. (scale bar 20 µm) <bold>B</bold> the same of <italic><tp:taxon-name><tp:taxon-name-part taxon-name-part-type="genus">Illacme</tp:taxon-name-part> <tp:taxon-name-part taxon-name-part-type="species">plenipes</tp:taxon-name-part></tp:taxon-name></italic> (scale bar 20 µm). <bold>C</bold> Ventral view of rings of <italic><tp:taxon-name><tp:taxon-name-part taxon-name-part-type="genus">Illacme</tp:taxon-name-part> <tp:taxon-name-part taxon-name-part-type="species">tobini</tp:taxon-name-part></tp:taxon-name></italic> sp. n. (scale bar 400 µm) <bold>D</bold> the same of <italic><tp:taxon-name><tp:taxon-name-part taxon-name-part-type="genus">Illacme</tp:taxon-name-part> <tp:taxon-name-part taxon-name-part-type="species">plenipes</tp:taxon-name-part></tp:taxon-name></italic> (scale bar 400 µm). <italic><tp:taxon-name><tp:taxon-name-part taxon-name-part-type="genus">Illacme</tp:taxon-name-part> <tp:taxon-name-part taxon-name-part-type="species">tobini</tp:taxon-name-part></tp:taxon-name></italic> sp. n.: <bold>E</bold> dorsolateral (left) view of rings 10–14 (scale bar 300 µm) <bold>F</bold> ventrolateral (right) view of posterior rings (scale bar 500 µm) (Catalog #s: <italic><tp:taxon-name><tp:taxon-name-part taxon-name-part-type="genus">Illacme</tp:taxon-name-part> <tp:taxon-name-part taxon-name-part-type="species">tobini</tp:taxon-name-part></tp:taxon-name></italic> sp. n. MPE00735, <italic><tp:taxon-name><tp:taxon-name-part taxon-name-part-type="genus">Illacme</tp:taxon-name-part> <tp:taxon-name-part taxon-name-part-type="species">plenipes</tp:taxon-name-part></tp:taxon-name></italic> SPC000932.)</p></caption><graphic xmlns:xlink="http://www.w3.org/1999/xlink" xlink:href="zookeys-626-001-g015.jpg" position="float" orientation="portrait" xlink:type="simple" id="oo_107377.jpg"/></fig><fig id="F17" position="float" orientation="portrait"><label>Figure 17.</label><caption><p>
          <bold>A</bold> Ventral view of left postgonopodal legs and claws of <italic><tp:taxon-name><tp:taxon-name-part taxon-name-part-type="genus">Illacme</tp:taxon-name-part> <tp:taxon-name-part taxon-name-part-type="species">tobini</tp:taxon-name-part></tp:taxon-name></italic> sp. n. (scale bar 100 µm) <bold>B</bold> the same of <italic><tp:taxon-name><tp:taxon-name-part taxon-name-part-type="genus">Illacme</tp:taxon-name-part> <tp:taxon-name-part taxon-name-part-type="species">plenipes</tp:taxon-name-part></tp:taxon-name></italic> (scale bar 100 µm). <bold>C</bold> Ventral view of left postgonopodal legs and eversible sacs of <italic><tp:taxon-name><tp:taxon-name-part taxon-name-part-type="genus">Illacme</tp:taxon-name-part> <tp:taxon-name-part taxon-name-part-type="species">tobini</tp:taxon-name-part></tp:taxon-name></italic> sp. n. (scale bar 100 µm) <bold>D</bold> the same of <italic><tp:taxon-name><tp:taxon-name-part taxon-name-part-type="genus">Illacme</tp:taxon-name-part> <tp:taxon-name-part taxon-name-part-type="species">plenipes</tp:taxon-name-part></tp:taxon-name></italic> (scale bar 100 µm). <italic><tp:taxon-name><tp:taxon-name-part taxon-name-part-type="genus">Illacme</tp:taxon-name-part> <tp:taxon-name-part taxon-name-part-type="species">tobini</tp:taxon-name-part></tp:taxon-name></italic> sp. n.: <bold>A</bold> ventrolateral (right) view of rings 6–9 with gonopods in situ (scale bar 300 µm) <bold>B</bold> ventral view of the same (scale bar 400 µm). (Catalog #s: <italic><tp:taxon-name><tp:taxon-name-part taxon-name-part-type="genus">Illacme</tp:taxon-name-part> <tp:taxon-name-part taxon-name-part-type="species">tobini</tp:taxon-name-part></tp:taxon-name></italic> sp. n. MPE00735, <italic><tp:taxon-name><tp:taxon-name-part taxon-name-part-type="genus">Illacme</tp:taxon-name-part> <tp:taxon-name-part taxon-name-part-type="species">plenipes</tp:taxon-name-part></tp:taxon-name></italic> SPC000932.)</p></caption><graphic xmlns:xlink="http://www.w3.org/1999/xlink" xlink:href="zookeys-626-001-g017.jpg" position="float" orientation="portrait" xlink:type="simple" id="oo_107379.jpg"/></fig><fig id="F4" position="float" orientation="portrait"><label>Figure 4.</label><caption><p>
          <bold>A</bold> Anterior view of ring 6 sterna of <italic><tp:taxon-name><tp:taxon-name-part taxon-name-part-type="genus">Illacme</tp:taxon-name-part> <tp:taxon-name-part taxon-name-part-type="species">tobini</tp:taxon-name-part></tp:taxon-name></italic> n. sp (scale bar 50 µm) <bold>B</bold> anterolateral (left) view of the same of <italic><tp:taxon-name><tp:taxon-name-part taxon-name-part-type="genus">Illacme</tp:taxon-name-part> <tp:taxon-name-part taxon-name-part-type="species">plenipes</tp:taxon-name-part></tp:taxon-name></italic> (scale bar 50 µm) <bold>C</bold> Lateral (right) view of gonopods (leg pairs 9 and 10) of <italic><tp:taxon-name><tp:taxon-name-part taxon-name-part-type="genus">Illacme</tp:taxon-name-part> <tp:taxon-name-part taxon-name-part-type="species">tobini</tp:taxon-name-part></tp:taxon-name></italic> sp. n. (scale bar 100 µm) <bold>D</bold> the same of <italic><tp:taxon-name><tp:taxon-name-part taxon-name-part-type="genus">Illacme</tp:taxon-name-part> <tp:taxon-name-part taxon-name-part-type="species">plenipes</tp:taxon-name-part></tp:taxon-name></italic> (scale bar 100 µm) <bold>E</bold> Ventral view of gonopods of <italic><tp:taxon-name><tp:taxon-name-part taxon-name-part-type="genus">Illacme</tp:taxon-name-part> <tp:taxon-name-part taxon-name-part-type="species">tobini</tp:taxon-name-part></tp:taxon-name></italic> sp. n. (centered on right posterior gonopod, leg-pair 10) (scale bar 50 µm) <bold>F</bold> the same of <italic><tp:taxon-name><tp:taxon-name-part taxon-name-part-type="genus">Illacme</tp:taxon-name-part> <tp:taxon-name-part taxon-name-part-type="species">plenipes</tp:taxon-name-part></tp:taxon-name></italic> (scale bar 50 µm). (Catalog #s: <italic><tp:taxon-name><tp:taxon-name-part taxon-name-part-type="genus">Illacme</tp:taxon-name-part> <tp:taxon-name-part taxon-name-part-type="species">tobini</tp:taxon-name-part></tp:taxon-name></italic> sp. n. MPE00735, <italic><tp:taxon-name><tp:taxon-name-part taxon-name-part-type="genus">Illacme</tp:taxon-name-part> <tp:taxon-name-part taxon-name-part-type="species">plenipes</tp:taxon-name-part></tp:taxon-name></italic> SPC000932.)</p></caption><graphic xmlns:xlink="http://www.w3.org/1999/xlink" xlink:href="zookeys-626-001-g004.jpg" position="float" orientation="portrait" xlink:type="simple" id="oo_107366.jpg"/></fig><fig id="F18" position="float" orientation="portrait"><label>Figure 18.</label><caption><p>
          <bold>A</bold> Anteroventral view of rings 6–9 of <italic><tp:taxon-name><tp:taxon-name-part taxon-name-part-type="genus">Illacme</tp:taxon-name-part> <tp:taxon-name-part taxon-name-part-type="species">tobini</tp:taxon-name-part></tp:taxon-name></italic> sp. n. with gonopods in situ (scale bar 400 µm) <bold>B</bold> ventrolateral (right) view of second leg pair with posteriorly oriented coxal gonapophyses (legs broken off at prefemur-femur joint) (scale bar 50 µm). <bold>C</bold> Medial view of right anterior gonopod of <italic><tp:taxon-name><tp:taxon-name-part taxon-name-part-type="genus">Illacme</tp:taxon-name-part> <tp:taxon-name-part taxon-name-part-type="species">tobini</tp:taxon-name-part></tp:taxon-name></italic> sp. n. (scale bar 40 µm) <bold>D</bold> the same of <italic><tp:taxon-name><tp:taxon-name-part taxon-name-part-type="genus">Illacme</tp:taxon-name-part> <tp:taxon-name-part taxon-name-part-type="species">plenipes</tp:taxon-name-part></tp:taxon-name></italic> (scale bar 50 µm). <italic><tp:taxon-name><tp:taxon-name-part taxon-name-part-type="genus">Illacme</tp:taxon-name-part> <tp:taxon-name-part taxon-name-part-type="species">tobini</tp:taxon-name-part></tp:taxon-name></italic> sp. n.: <bold>E</bold> anteroventral view of gonopods <italic>in situ</italic> (scale bar 50 µm) <bold>F</bold> the same, close-up of right anterior gonopod (scale bar 30 µm). (Catalog #s: <italic><tp:taxon-name><tp:taxon-name-part taxon-name-part-type="genus">Illacme</tp:taxon-name-part> <tp:taxon-name-part taxon-name-part-type="species">tobini</tp:taxon-name-part></tp:taxon-name></italic> sp. n. MPE00735, <italic><tp:taxon-name><tp:taxon-name-part taxon-name-part-type="genus">Illacme</tp:taxon-name-part> <tp:taxon-name-part taxon-name-part-type="species">plenipes</tp:taxon-name-part></tp:taxon-name></italic> SPC000932.)</p></caption><graphic xmlns:xlink="http://www.w3.org/1999/xlink" xlink:href="zookeys-626-001-g018.jpg" position="float" orientation="portrait" xlink:type="simple" id="oo_107380.jpg"/></fig><fig id="F19" position="float" orientation="portrait"><label>Figure 19.</label><caption><p>
          <italic><tp:taxon-name><tp:taxon-name-part taxon-name-part-type="genus">Illacme</tp:taxon-name-part> <tp:taxon-name-part taxon-name-part-type="species">tobini</tp:taxon-name-part></tp:taxon-name></italic> sp. n.: <bold>A</bold> anteroventral view of left gonopod <italic>in situ</italic> (scale bar 30 µm) <bold>B</bold> ventrolateral (right) view of gonopods <italic>in situ</italic> (leg pairs 7, 8, 11 broken off at prefemur-femur joint) (scale bar 100 µm) <bold>C</bold> Medial view of right anterior gonopod of <italic><tp:taxon-name><tp:taxon-name-part taxon-name-part-type="genus">Illacme</tp:taxon-name-part> <tp:taxon-name-part taxon-name-part-type="species">tobini</tp:taxon-name-part></tp:taxon-name></italic> sp. n. (scale bar 50 µm) <bold>D</bold> the same of <italic><tp:taxon-name><tp:taxon-name-part taxon-name-part-type="genus">Illacme</tp:taxon-name-part> <tp:taxon-name-part taxon-name-part-type="species">plenipes</tp:taxon-name-part></tp:taxon-name></italic> (scale bar 50 µm). <italic><tp:taxon-name><tp:taxon-name-part taxon-name-part-type="genus">Illacme</tp:taxon-name-part> <tp:taxon-name-part taxon-name-part-type="species">tobini</tp:taxon-name-part></tp:taxon-name></italic> sp. n.: <bold>E</bold> anterodorsal view of head with mouth open showing dorsal surface of left gnathochilarial stipe with unidentified brush-like structure (scale bar 5 µm) <bold>F</bold> ventral view of posterior rings (scale bar 500 µm). (Catalog #s: <italic><tp:taxon-name><tp:taxon-name-part taxon-name-part-type="genus">Illacme</tp:taxon-name-part> <tp:taxon-name-part taxon-name-part-type="species">tobini</tp:taxon-name-part></tp:taxon-name></italic> sp. n. MPE00735, <italic><tp:taxon-name><tp:taxon-name-part taxon-name-part-type="genus">Illacme</tp:taxon-name-part> <tp:taxon-name-part taxon-name-part-type="species">plenipes</tp:taxon-name-part></tp:taxon-name></italic> SPC000932.)</p></caption><graphic xmlns:xlink="http://www.w3.org/1999/xlink" xlink:href="zookeys-626-001-g019.jpg" position="float" orientation="portrait" xlink:type="simple" id="oo_107381.jpg"/></fig><fig id="F1" position="float" orientation="portrait"><label>Figure 1.</label><caption><p>
          <bold>A</bold> Distribution of the millipede family <tp:taxon-name><tp:taxon-name-part taxon-name-part-type="family">Siphonorhinidae</tp:taxon-name-part></tp:taxon-name>, and <bold>B</bold> of the genus <italic><tp:taxon-name><tp:taxon-name-part taxon-name-part-type="genus">Illacme</tp:taxon-name-part></tp:taxon-name></italic>. Terrestrial ecoregions according <xref ref-type="bibr" rid="B52">Olson et al. (2001)</xref>.</p></caption><graphic xmlns:xlink="http://www.w3.org/1999/xlink" xlink:href="zookeys-626-001-g001.jpg" position="float" orientation="portrait" xlink:type="simple" id="oo_107363.jpg"/></fig></tp:treatment-sec><ref-list><ref id="B52"><mixed-citation xmlns:xlink="http://www.w3.org/1999/xlink" xlink:type="simple">
          <person-group><name name-style="western"><surname>Olson</surname><given-names>DM</given-names></name><name name-style="western"><surname>Dinerstein</surname><given-names>E</given-names></name><name name-style="western"><surname>Wikramanayake</surname><given-names>ED</given-names></name><name name-style="western"><surname>Burgess</surname><given-names>ND</given-names></name><name name-style="western"><surname>Powell</surname><given-names>GVN</given-names></name><name name-style="western"><surname>Underwood</surname><given-names>EC</given-names></name><name name-style="western"><surname>D’Amico</surname><given-names>JA</given-names></name><name name-style="western"><surname>Itoua</surname><given-names>I</given-names></name><name name-style="western"><surname>Strand</surname><given-names>HE</given-names></name><name name-style="western"><surname>Morrison</surname><given-names>JC</given-names></name><name name-style="western"><surname>Loucks</surname><given-names>CJ</given-names></name><name name-style="western"><surname>Allnutt</surname><given-names>TF</given-names></name><name name-style="western"><surname>Ricketts</surname><given-names>TH</given-names></name><name name-style="western"><surname>Kura</surname><given-names>Y</given-names></name><name name-style="western"><surname>Lamoreux</surname><given-names>JF</given-names></name><name name-style="western"><surname>Wettengel</surname><given-names>WW</given-names></name><name name-style="western"><surname>Hedao</surname><given-names>P</given-names></name><name name-style="western"><surname>Kassem</surname><given-names>KR</given-names></name></person-group> (<year>2001</year>) <article-title>Terrestrial ecoregions of the world: a new map of life on Earth.</article-title> <source>Bioscience</source> <volume>51</volume>: <fpage>933</fpage>–<lpage>938</lpage>. doi: <ext-link xlink:type="simple" ext-link-type="doi" xlink:href="10.1641/0006-3568(2001)051[0933:TEOTWA]2.0.CO;2">10.1641/0006-3568(2001)051[0933:TEOTWA]2.0.CO;2</ext-link></mixed-citation></ref><ref id="B73"><mixed-citation xmlns:xlink="http://www.w3.org/1999/xlink" xlink:type="simple">
          <person-group><name name-style="western"><surname>Tobin</surname><given-names>BW</given-names></name><name name-style="western"><surname>Hutchins</surname><given-names>BT</given-names></name><name name-style="western"><surname>Schwartz</surname><given-names>BF</given-names></name></person-group> (<year>2013</year>) <article-title>Spatial and temporal changes in invertebrate assemblage structure from the entrance to deep-cave zone of a temperate marble cave.</article-title> <source>International Journal of Speleology</source> <volume>42</volume>: <fpage>203</fpage>–<lpage>214</lpage>. doi: <ext-link xlink:type="simple" ext-link-type="doi" xlink:href="10.5038/1827-806X.42.3.4">10.5038/1827-806X.42.3.4</ext-link></mixed-citation></ref><ref id="B72"><mixed-citation xmlns:xlink="http://www.w3.org/1999/xlink" xlink:type="simple">
          <person-group><name name-style="western"><surname>Sisson</surname><given-names>TW</given-names></name><name name-style="western"><surname>Moore</surname><given-names>JG</given-names></name></person-group> (<year>1994</year>) <source>Geologic map of the giant forest quadrangle, Tulare County</source> (<issue>No. 1751</issue>), <source>US Geological Survey</source>, <publisher-loc>California</publisher-loc>. <ext-link xlink:type="simple" ext-link-type="uri" xlink:href="http://ngmdb.usgs.gov/Prodesc/proddesc_476.htm">http://ngmdb.usgs.gov/Prodesc/proddesc_476.htm</ext-link></mixed-citation></ref><ref id="B53"><mixed-citation xmlns:xlink="http://www.w3.org/1999/xlink" xlink:type="simple">
          <person-group><name name-style="western"><surname>Ortuño</surname><given-names>VM</given-names></name><name name-style="western"><surname>Gilgado</surname><given-names>JD</given-names></name><name name-style="western"><surname>Jiménez-Valverde</surname><given-names>A</given-names></name><name name-style="western"><surname>Sendra</surname><given-names>A</given-names></name><name name-style="western"><surname>Pérez-Suárez</surname><given-names>G</given-names></name><name name-style="western"><surname>Herrero-Borgoñón</surname><given-names>JJ</given-names></name></person-group> (<year>2013</year>) <article-title>The “alluvial mesovoid shallow substratum”, a new subterranean habitat.</article-title> <source>PLoS ONE</source> <volume>8</volume>(<issue>10</issue>): <elocation-id>e76311</elocation-id>. doi: <ext-link xlink:type="simple" ext-link-type="doi" xlink:href="10.1371/journal.pone.0076311">10.1371/journal.pone.0076311</ext-link></mixed-citation></ref><ref id="B35"><mixed-citation xmlns:xlink="http://www.w3.org/1999/xlink" xlink:type="simple">
          <person-group><name name-style="western"><surname>Howarth</surname><given-names>FG</given-names></name></person-group> (<year>1983</year>) <article-title>Ecology of cave arthropods.</article-title> <source>Annual Review of Entomology</source> <volume>28</volume>: <fpage>365</fpage>–<lpage>389</lpage>. doi: <ext-link xlink:type="simple" ext-link-type="doi" xlink:href="10.1146/annurev.en.28.010183.002053">10.1146/annurev.en.28.010183.002053</ext-link></mixed-citation></ref><ref id="B24"><mixed-citation xmlns:xlink="http://www.w3.org/1999/xlink" xlink:type="simple">
          <person-group><name name-style="western"><surname>Espinasa</surname><given-names>L</given-names></name><name name-style="western"><surname>Collins</surname><given-names>E</given-names></name><name name-style="western"><surname>Botelho</surname><given-names>M</given-names></name></person-group> (<year>2014</year>) <article-title>Two new nicoletiid species (<tp:taxon-name><tp:taxon-name-part taxon-name-part-type="class">Insecta</tp:taxon-name-part></tp:taxon-name>: <tp:taxon-name><tp:taxon-name-part taxon-name-part-type="order">Zygentoma</tp:taxon-name-part></tp:taxon-name>) from the Yucatan Peninsula, México.</article-title> <source>Proceedings of the Biological Society of Washington</source> <volume>127</volume>: <fpage>473</fpage>–<lpage>482</lpage>. doi: <ext-link xlink:type="simple" ext-link-type="doi" xlink:href="10.2988/0006-324X-127.3.473">10.2988/0006-324X-127.3.473</ext-link></mixed-citation></ref><ref id="B45"><mixed-citation xmlns:xlink="http://www.w3.org/1999/xlink" xlink:type="simple">
          <person-group><name name-style="western"><surname>Manton</surname><given-names>SM</given-names></name></person-group> (<year>1961</year>) <article-title>The evolution of arthropodan locomotory mechanisms. Part 7. Functional requirements and body design in <tp:taxon-name><tp:taxon-name-part taxon-name-part-type="superorder">Colobognatha</tp:taxon-name-part></tp:taxon-name> (<tp:taxon-name><tp:taxon-name-part taxon-name-part-type="class">Diplopoda</tp:taxon-name-part></tp:taxon-name>), together with a comparative account of diplopod burrowing techniques, trunk musculature, and segmentation.</article-title> <source>Journal of the Linnean Society of London, Zoology</source> <volume>44</volume>: <fpage>383</fpage>–<lpage>462</lpage>. doi: <ext-link xlink:type="simple" ext-link-type="doi" xlink:href="10.1111/j.1096-3642.1961.tb01622.x">10.1111/j.1096-3642.1961.tb01622.x</ext-link></mixed-citation></ref><ref id="B48"><mixed-citation xmlns:xlink="http://www.w3.org/1999/xlink" xlink:type="simple">
          <person-group><name name-style="western"><surname>Marek</surname><given-names>P</given-names></name><name name-style="western"><surname>Shear</surname><given-names>W</given-names></name><name name-style="western"><surname>Bond</surname><given-names>J</given-names></name></person-group> (<year>2012</year>) <article-title>A redescription of the leggiest animal, the millipede <italic><tp:taxon-name><tp:taxon-name-part taxon-name-part-type="genus">Illacme</tp:taxon-name-part> <tp:taxon-name-part taxon-name-part-type="species">plenipes</tp:taxon-name-part></tp:taxon-name></italic>, with notes on its natural history and biogeography (<tp:taxon-name><tp:taxon-name-part taxon-name-part-type="class">Diplopoda</tp:taxon-name-part></tp:taxon-name>, <tp:taxon-name><tp:taxon-name-part taxon-name-part-type="order">Siphonophorida</tp:taxon-name-part></tp:taxon-name>, <tp:taxon-name><tp:taxon-name-part taxon-name-part-type="family">Siphonorhinidae</tp:taxon-name-part></tp:taxon-name>).</article-title> <source>ZooKeys</source> <volume>241</volume>: <fpage>77</fpage>–<lpage>112</lpage>. doi: <ext-link xlink:type="simple" ext-link-type="doi" xlink:href="10.3897/zookeys.241.3831">10.3897/zookeys.241.3831</ext-link></mixed-citation></ref><ref id="B80"><mixed-citation xmlns:xlink="http://www.w3.org/1999/xlink" xlink:type="simple">
          <person-group><name name-style="western"><surname>Vink</surname><given-names>CJ</given-names></name><name name-style="western"><surname>Thomas</surname><given-names>SM</given-names></name><name name-style="western"><surname>Paquin</surname><given-names>P</given-names></name><name name-style="western"><surname>Hayashi</surname><given-names>CY</given-names></name><name name-style="western"><surname>Hedin</surname><given-names>M</given-names></name></person-group> (<year>2005</year>) <article-title>The effects of preservatives and temperatures on arachnid DNA.</article-title> <source>Invertebrate Systematics</source> <volume>19</volume>(<issue>2</issue>): <fpage>99</fpage>–<lpage>104</lpage>. doi: <ext-link xlink:type="simple" ext-link-type="doi" xlink:href="10.1071/IS04039">10.1071/IS04039</ext-link></mixed-citation></ref><ref id="B5"><mixed-citation xmlns:xlink="http://www.w3.org/1999/xlink" xlink:type="simple">
          <person-group><name name-style="western"><surname>Attems</surname><given-names>CG</given-names></name></person-group> (<year>1938</year>) <article-title>Die von Dr. C. Dawydoff in französisch Indochina gesammelten Myriopoden.</article-title> <source>Mémoires du Muséum national d’histoire naturelle</source>, <series>N. S.</series> <volume>6</volume>: <fpage>187</fpage>–<lpage>353</lpage>.</mixed-citation></ref><ref id="B8"><mixed-citation xmlns:xlink="http://www.w3.org/1999/xlink" xlink:type="simple">
          <person-group><name name-style="western"><surname>Betz</surname><given-names>O</given-names></name><name name-style="western"><surname>Thayer</surname><given-names>MK</given-names></name><name name-style="western"><surname>Newton</surname><given-names>AF</given-names></name></person-group> (<year>2003</year>) <article-title>Comparative morphology and evolutionary pathways of the mouthparts in spore-feeding <tp:taxon-name><tp:taxon-name-part taxon-name-part-type="superfamily">Staphylinoidea</tp:taxon-name-part></tp:taxon-name> (<tp:taxon-name><tp:taxon-name-part taxon-name-part-type="order">Coleoptera</tp:taxon-name-part></tp:taxon-name>).</article-title> <source>Acta Zoologica</source> <volume>84</volume>: <fpage>179</fpage>–<lpage>238</lpage>. doi: <ext-link xlink:type="simple" ext-link-type="doi" xlink:href="10.1046/j.1463-6395.2003.00147.x">10.1046/j.1463-6395.2003.00147.x</ext-link></mixed-citation></ref><ref id="B44"><mixed-citation xmlns:xlink="http://www.w3.org/1999/xlink" xlink:type="simple">
          <person-group><name name-style="western"><surname>Lipkow</surname><given-names>E</given-names></name><name name-style="western"><surname>Betz</surname><given-names>O</given-names></name></person-group> (<year>2005</year>) <article-title><tp:taxon-name><tp:taxon-name-part taxon-name-part-type="family">Staphylinidae</tp:taxon-name-part></tp:taxon-name> and fungi.</article-title> <source>Faunistisch Oekologische Mitteilungen</source> <volume>8</volume>: <fpage>383</fpage>–<lpage>411</lpage>. doi: <ext-link xlink:type="simple" ext-link-type="doi" xlink:href="10.1086/431283">10.1086/431283</ext-link></mixed-citation></ref><ref id="B82"><mixed-citation xmlns:xlink="http://www.w3.org/1999/xlink" xlink:type="simple">
          <person-group><name name-style="western"><surname>Yavorskaya</surname><given-names>MI</given-names></name><name name-style="western"><surname>Leschen</surname><given-names>RA</given-names></name><name name-style="western"><surname>Polilov</surname><given-names>AA</given-names></name><name name-style="western"><surname>Beutel</surname><given-names>RG</given-names></name></person-group> (<year>2014</year>) <article-title>Unique rostrate larvae and basidiomycophagy in the beetle family <tp:taxon-name><tp:taxon-name-part taxon-name-part-type="family">Corylophidae</tp:taxon-name-part></tp:taxon-name>.</article-title> <source>Arthropod structure and development</source> <volume>43</volume>: <fpage>153</fpage>–<lpage>162</lpage>. doi: <ext-link xlink:type="simple" ext-link-type="doi" xlink:href="10.1016/j.asd.2013.11.001">10.1016/j.asd.2013.11.001</ext-link></mixed-citation></ref><ref id="B38"><mixed-citation xmlns:xlink="http://www.w3.org/1999/xlink" xlink:type="simple">
          <person-group><name name-style="western"><surname>Jockusch</surname><given-names>EL</given-names></name><name name-style="western"><surname>Wake</surname><given-names>DB</given-names></name></person-group> (<year>2002</year>) <article-title>Falling apart and merging: diversification of slender salamanders (<tp:taxon-name><tp:taxon-name-part taxon-name-part-type="family">Plethodontidae</tp:taxon-name-part></tp:taxon-name>: <italic><tp:taxon-name><tp:taxon-name-part taxon-name-part-type="genus">Batrachoseps</tp:taxon-name-part></tp:taxon-name></italic>) in the American West.</article-title> <source>Biological Journal of the Linnean Society</source> <volume>76</volume>(<issue>3</issue>): <fpage>361</fpage>–<lpage>391</lpage>.</mixed-citation></ref><ref id="B50"><mixed-citation xmlns:xlink="http://www.w3.org/1999/xlink" xlink:type="simple">
          <person-group><name name-style="western"><surname>Martínez-Solano</surname><given-names>I</given-names></name><name name-style="western"><surname>Jockusch</surname><given-names>EL</given-names></name><name name-style="western"><surname>Wake</surname><given-names>DB</given-names></name></person-group> (<year>2007</year>) <article-title>Extreme population subdivision throughout a continuous range: phylogeography of <italic><tp:taxon-name><tp:taxon-name-part taxon-name-part-type="genus">Batrachoseps</tp:taxon-name-part> <tp:taxon-name-part taxon-name-part-type="species">attenuatus</tp:taxon-name-part></tp:taxon-name></italic> (<tp:taxon-name><tp:taxon-name-part taxon-name-part-type="order">Caudata</tp:taxon-name-part></tp:taxon-name>: <tp:taxon-name><tp:taxon-name-part taxon-name-part-type="family">Plethodontidae</tp:taxon-name-part></tp:taxon-name>) in western North America.</article-title> <source>Molecular Ecology</source> <volume>16</volume>(<issue>20</issue>): <fpage>4335</fpage>–<lpage>4355</lpage>. doi: <ext-link xlink:type="simple" ext-link-type="doi" xlink:href="10.1111/j.1365-294X.2007.03527.x">10.1111/j.1365-294X.2007.03527.x</ext-link></mixed-citation></ref><ref id="B40"><mixed-citation xmlns:xlink="http://www.w3.org/1999/xlink" xlink:type="simple">
          <person-group><name name-style="western"><surname>Kuchta</surname><given-names>SR</given-names></name><name name-style="western"><surname>Parks</surname><given-names>DS</given-names></name><name name-style="western"><surname>Mueller</surname><given-names>RL</given-names></name><name name-style="western"><surname>Wake</surname><given-names>DB</given-names></name></person-group> (<year>2009</year>) <article-title>Closing the ring: historical biogeography of the salamander ring species <italic><tp:taxon-name><tp:taxon-name-part taxon-name-part-type="genus">Ensatina</tp:taxon-name-part> <tp:taxon-name-part taxon-name-part-type="species">eschscholtzii</tp:taxon-name-part></tp:taxon-name></italic>.</article-title> <source>Journal of Biogeography</source> <volume>36</volume>(<issue>5</issue>): <fpage>982</fpage>–<lpage>995</lpage>. doi: <ext-link xlink:type="simple" ext-link-type="doi" xlink:href="10.1111/j.1365-2699.2008.02052.x">10.1111/j.1365-2699.2008.02052.x</ext-link></mixed-citation></ref><ref id="B41"><mixed-citation xmlns:xlink="http://www.w3.org/1999/xlink" xlink:type="simple">
          <person-group><name name-style="western"><surname>Lapointe</surname><given-names>FJ</given-names></name><name name-style="western"><surname>Rissler</surname><given-names>LJ</given-names></name></person-group> (<year>2005</year>) <article-title>Congruence, consensus, and the comparative phylogeography of codistributed species in California.</article-title> <source>The American Naturalist</source> <volume>166</volume>(<issue>2</issue>): <fpage>290</fpage>–<lpage>299</lpage>.</mixed-citation></ref><ref id="B20"><mixed-citation xmlns:xlink="http://www.w3.org/1999/xlink" xlink:type="simple">
          <person-group><name name-style="western"><surname>Emata</surname><given-names>KN</given-names></name><name name-style="western"><surname>Hedin</surname><given-names>M</given-names></name></person-group> (<year>2016</year>) <article-title>From the mountains to the coast and back again: Ancient biogeography in a radiation of short-range endemic harvestmen from California.</article-title> <source>Molecular phylogenetics and evolution</source> <volume>98</volume>: <fpage>233</fpage>–<lpage>243</lpage>. doi: <ext-link xlink:type="simple" ext-link-type="doi" xlink:href="10.1016/j.ympev.2016.02.002">10.1016/j.ympev.2016.02.002</ext-link></mixed-citation></ref><ref id="B59"><mixed-citation xmlns:xlink="http://www.w3.org/1999/xlink" xlink:type="simple">
          <person-group><name name-style="western"><surname>Satler</surname><given-names>JD</given-names></name><name name-style="western"><surname>Starrett</surname><given-names>J</given-names></name><name name-style="western"><surname>Hayashi</surname><given-names>CY</given-names></name><name name-style="western"><surname>Hedin</surname><given-names>M</given-names></name></person-group> (<year>2011</year>) <article-title>Inferring species trees from gene trees in a radiation of California trapdoor spiders (<tp:taxon-name><tp:taxon-name-part taxon-name-part-type="order">Araneae</tp:taxon-name-part></tp:taxon-name>, <tp:taxon-name><tp:taxon-name-part taxon-name-part-type="family">Antrodiaetidae</tp:taxon-name-part></tp:taxon-name>, <italic><tp:taxon-name><tp:taxon-name-part taxon-name-part-type="genus">Aliatypus</tp:taxon-name-part></tp:taxon-name></italic>).</article-title> <source>PLoS ONE</source> <volume>6</volume>(<issue>9</issue>): <elocation-id>e25355</elocation-id>. doi: <ext-link xlink:type="simple" ext-link-type="doi" xlink:href="10.1371/journal.pone.0025355">10.1371/journal.pone.0025355</ext-link></mixed-citation></ref><ref id="B47"><mixed-citation xmlns:xlink="http://www.w3.org/1999/xlink" xlink:type="simple">
          <person-group><name name-style="western"><surname>Marek</surname><given-names>PE</given-names></name><name name-style="western"><surname>Moore</surname><given-names>W</given-names></name></person-group> (<year>2015</year>) <article-title>Discovery of a glowing millipede in California and the gradual evolution of bioluminescence in <tp:taxon-name><tp:taxon-name-part taxon-name-part-type="class">Diplopoda</tp:taxon-name-part></tp:taxon-name>.</article-title> <source>Proceedings of the National Academy of Sciences</source> <volume>112</volume>: <fpage>6419</fpage>–<lpage>6424</lpage>. doi: <ext-link xlink:type="simple" ext-link-type="doi" xlink:href="10.1073/pnas.1500014112">10.1073/pnas.1500014112</ext-link></mixed-citation></ref></ref-list></tp:taxon-treatment>
